# Supplementary material for: Synthesis, crystal structure and Hirshfeld surface analysis of 3,3′-[ethane-1,2-diylbis(sulfanedi­yl)]bis­(1H-1,2,4-triazol-5-amine)
Source: Acta Crystallogr E Crystallogr Commun. 2026 Apr 10;82(Pt 5):446–9. doi: 10.1107/S2056989026003464 (PMC13148200; doi:10.1107/S2056989026003464)
Supplement: Supplementary file 1 [file e-82-00446-sup1.cif]

##############################################################################
#                                                                            #
# This CIF contains the data in a paper accepted for publication in          #
# Acta Crystallographica Section E. It conforms to the requirements of       #
# Notes for Authors for Acta Crystallographica Section E, and has been       #
# peer reviewed under the auspices of the IUCr Commission on Journals.       #
#                                                                            #
# Full details of the Crystallographic Information File format               #
# are given in the paper "The Crystallographic Information File (CIF):       #
# a New Standard Archive File for Crystallography" by S. R. Hall, F. H.      #
# Allen and I. D. Brown [Acta Cryst. (1991), A47, 655-685].                  #
#                                                                            #
# The current version of the core CIF dictionary is obtainable from          #
# ftp://ftp.iucr.org/pub/cif_core.dic.                                       #
#                                                                            #
# Software is freely available for graphical display of the structure(s)     #
# in this CIF. For information consult the CIF software page                 #
# http://www.iucr.org/resources/cif/software.                                #
#                                                                            #
# This file may be used for bona fide research purposes within the           #
# scientific community so long as proper attribution is given to the journal # 
# article from which it was obtained.                                        #
#                                                                            #
##############################################################################
data_I
_audit_creation_method
;
Olex2 1.5
(compiled 2026.03.20 svn.r2bc28608 for OlexSys, GUI svn.r7524)
;
_journal_date_recd_electronic     2026-03-23
_journal_date_accepted     2026-04-02
_journal_name_full     'Acta Crystallographica, Section E'
_journal_year     2026
_journal_volume     82
_journal_issue      1
_journal_page_first     0
_journal_page_last     0
_journal_paper_category     GO
_journal_paper_doi     10.1107/S2056989026003464
_journal_coeditor_code     TX2108
_publ_contact_author_name     'Batirbay Torambetov'
_publ_contact_author_address
;
National University of Uzbekistan named after Mirzo Ulugbek, 4 University St.,
Tashkent, 100174, Uzbekistan
;
_publ_contact_author_email     'torambetov_b@mail.ru'
_publ_contact_author_fax     ?
_publ_contact_author_phone     '+998913042025'
_publ_section_title
;
Synthesis, crystal structure and Hirshfeld surface analysis of
3,3'-[ethane-1,2-diylbis(sulfanediyl)]bis(1<i>H</i>-1,2,4-triazol-5-amine)
;
_publ_section_title_footnote     .
loop_
    _publ_author_name
    _publ_author_footnote
    _publ_author_address
    'Mavlonova, Shakhnoza' .
;
National University of Uzbekistan named after Mirzo Ulugbek, 4 University St.,
Tashkent, 100174,
Uzbekistan
;
    'Khayrullaev, Giyosiddin' .
;
National University of Uzbekistan named after Mirzo Ulugbek, 4 University St.,
Tashkent, 100174,
Uzbekistan
;
    'Rakhmonova, Dilnoza' .
;
National University of Uzbekistan named after Mirzo Ulugbek, 4 University St.,
Tashkent, 100174,
Uzbekistan
;
    'Berdimuratova, Mirigul' .
;
Karakalpak State University, 1 Ch. Abdirov St. Nukus, 230112,
Uzbekistan
;
    'Kadirova, Shakhnoza' .
;
National University of Uzbekistan named after Mirzo Ulugbek, 4 University St.,
Tashkent, 100174,
Uzbekistan
;
    'Ashurov, Jamshid' .
;
Institute of Bioorganic Chemistry, Academy of Sciences of Uzbekistan,
M. Ulugbek St., 83, Tashkent, 100125,
Uzbekistan
;
    'Torambetov, Batirbay' .
;
National University of Uzbekistan named after Mirzo Ulugbek, 4 University St.,
Tashkent, 100174,
Uzbekistan
;
_publ_section_synopsis
;
The molecular and crystal structure of the
3,3'-[ethane-1,2-diylbis(sulfanediyl)]bis(1<i>H</i>-1,2,4-triazol-5-amine)
were studied and Hirshfeld surfaces and fingerprint plots were generated to
investigate the various intermolecular interactions.
;
_chemical_name_systematic
;
3,3'-[Ethane-1,2-diylbis(sulfanediyl)]bis(1<i>H</i>-1,2,4-triazol-5-amine)
;
_chemical_name_common     ?
_chemical_formula_moiety     'C6 H10 N8 S2'
_chemical_formula_sum     'C6 H10 N8 S2'
_chemical_formula_iupac     'C6 H10 N8 S2'
_chemical_formula_weight     258.34
_chemical_melting_point     ?
_space_group_crystal_system     monoclinic
_space_group_name_H-M_alt     'P 1 21/c 1'
_space_group_name_Hall     '-P 2ybc'
loop_
    _space_group_symop_operation_xyz
    'x, y, z'
    '-x, y+1/2, -z+1/2'
    '-x, -y, -z'
    'x, -y-1/2, z-1/2'
_cell_length_a     12.7401(2)
_cell_length_b     9.83610(10)
_cell_length_c     9.2113(2)
_cell_angle_alpha     90
_cell_angle_beta     109.069(2)
_cell_angle_gamma     90
_cell_volume     1090.95(3)
_cell_formula_units_Z     4
_cell_measurement_reflns_used     6441
_cell_measurement_theta_min     3.6820
_cell_measurement_theta_max     70.7590
_cell_measurement_temperature     293(2)
_exptl_crystal_description     block
_exptl_crystal_colour     colourless
_exptl_crystal_size_max     0.18
_exptl_crystal_size_mid     0.12
_exptl_crystal_size_min     0.1
_exptl_crystal_density_diffrn     1.573
_exptl_crystal_density_meas     ?
_exptl_crystal_density_method     ?
_exptl_crystal_F_000     536
_exptl_absorpt_coefficient_mu     4.352
_exptl_absorpt_correction_type     multi-scan
_exptl_absorpt_process_details
;
(CrysAlisPro; Rigaku OD, 2021)
;
_exptl_absorpt_correction_T_min     0.61467
_exptl_absorpt_correction_T_max     1.00000
_diffrn_ambient_temperature     293(2)
_diffrn_source     'micro-focus sealed X-ray tube'
_diffrn_radiation_type     'Cu K\a'
_diffrn_radiation_wavelength     1.54184
_diffrn_radiation_monochromator     mirror
_diffrn_measurement_device_type
                         'XtaLAB Synergy, Single source at home/near, HyPix3000'
_diffrn_measurement_device     'four-circle diffractometer'
_diffrn_measurement_method     '\w scans'
_diffrn_detector     'Hybrid Pixel Array Detector'
_diffrn_detector_area_resol_mean     10.0000
_diffrn_reflns_number     10263
_diffrn_reflns_av_R_equivalents     0.0307
_diffrn_reflns_av_unetI/netI     0.0227
_diffrn_reflns_theta_min     3.671
_diffrn_reflns_theta_max     71.301
_diffrn_reflns_theta_full     67.684
_diffrn_measured_fraction_theta_max     0.994
_diffrn_measured_fraction_theta_full     1.000
_diffrn_reflns_limit_h_min     -15
_diffrn_reflns_limit_h_max     15
_diffrn_reflns_limit_k_min     -12
_diffrn_reflns_limit_k_max     11
_diffrn_reflns_limit_l_min     -11
_diffrn_reflns_limit_l_max     11
_diffrn_radiation_probe     x-ray
_refine_special_details     ?
_reflns_number_total     2107
_reflns_number_gt     1927
_reflns_threshold_expression     'I > 2\s(I)'
_refine_ls_structure_factor_coef     Fsqd
_refine_ls_matrix_type     full
_refine_ls_R_factor_all     0.0372
_refine_ls_R_factor_gt     0.0349
_refine_ls_wR_factor_gt     0.0977
_refine_ls_wR_factor_ref     0.0996
_refine_ls_goodness_of_fit_ref     1.091
_refine_ls_restrained_S_all     1.091
_refine_ls_number_reflns     2107
_refine_ls_number_parameters     161
_refine_ls_number_restraints     0
_refine_ls_hydrogen_treatment     mixed
_refine_ls_weighting_scheme     calc
_refine_ls_weighting_details
              'w=1/[\s^2^(Fo^2^)+(0.0551P)^2^+0.2828P] where P=(Fo^2^+2Fc^2^)/3'
_atom_sites_solution_hydrogens     mixed
_atom_sites_solution_primary     dual
_atom_sites_solution_secondary     ?
_refine_ls_shift/su_max     0.001
_refine_ls_shift/su_mean     0.000
_refine_diff_density_max     0.399
_refine_diff_density_min     -0.244
_refine_ls_extinction_method     none
_refine_ls_extinction_coef     .
loop_
    _atom_type_symbol
    _atom_type_description
    _atom_type_scat_dispersion_real
    _atom_type_scat_dispersion_imag
    _atom_type_scat_source
    'C' 'C' 0.0181 0.0091
                         'International Tables Vol C Tables 4.2.6.8 and 6.1.1.4'
    'H' 'H' 0.0000 0.0000
                         'International Tables Vol C Tables 4.2.6.8 and 6.1.1.4'
    'N' 'N' 0.0311 0.0180
                         'International Tables Vol C Tables 4.2.6.8 and 6.1.1.4'
    'S' 'S' 0.3331 0.5567
                         'International Tables Vol C Tables 4.2.6.8 and 6.1.1.4'
_computing_data_collection
;
CrysAlisPro 1.171.40.84a (Rigaku OD, 2021)
;
_computing_cell_refinement
;
CrysAlisPro 1.171.40.84a (Rigaku OD, 2021)
;
_computing_data_reduction
;
CrysAlisPro 1.171.40.84a (Rigaku OD, 2021)
;
_computing_structure_solution
;
<i>SHELXT2014/5</i> (Sheldrick, 2015a)
;
_computing_structure_refinement
;
<i>SHELXL2016/6</i> (Sheldrick, 2015b)
;
_computing_molecular_graphics
;
Olex2 1.5 (Dolomanov <i>et al.</i>,  2009)
;
_computing_publication_material
;
Olex2 1.5 (Dolomanov <i>et al.</i>,  2009)
;
loop_
    _atom_site_type_symbol
    _atom_site_label
    _atom_site_fract_x
    _atom_site_fract_y
    _atom_site_fract_z
    _atom_site_U_iso_or_equiv
    _atom_site_adp_type
    _atom_site_calc_flag
    _atom_site_occupancy
    _atom_site_disorder_assembly
    _atom_site_disorder_group
    S S2 0.31895(4) 0.55253(5) 0.90594(6) 0.04855(17) Uani d 1 . .
    S S1 0.08980(5) 0.65665(5) 0.44295(6) 0.05777(19) Uani d 1 . .
    N N7 0.47164(12) 0.50710(14) 0.75544(17) 0.0401(3) Uani d 1 . .
    N N6 0.47018(13) 0.28482(15) 0.75254(19) 0.0452(4) Uani d 1 . .
    H H6 0.485616 0.202665 0.734751 0.054 Uiso calc 1 . .
    N N3 0.08227(13) 0.50853(16) 0.19660(18) 0.0458(4) Uani d 1 . .
    N N5 0.39835(13) 0.32119(15) 0.82907(19) 0.0459(4) Uani d 1 . .
    N N2 0.21243(14) 0.35730(16) 0.2911(2) 0.0493(4) Uani d 1 . .
    H H2 0.255533 0.289118 0.295113 0.059 Uiso calc 1 . .
    N N1 0.21245(14) 0.43632(17) 0.41680(19) 0.0490(4) Uani d 1 . .
    N N8 0.58527(17) 0.3923(2) 0.6323(3) 0.0594(5) Uani d 1 . .
    N N4 0.11720(17) 0.3516(2) 0.0219(2) 0.0551(4) Uani d 1 . .
    C C5 0.40203(14) 0.45463(17) 0.8264(2) 0.0390(4) Uani d 1 . .
    C C6 0.51240(14) 0.39592(17) 0.7099(2) 0.0391(4) Uani d 1 . .
    C C1 0.13561(15) 0.40294(18) 0.1635(2) 0.0435(4) Uani d 1 . .
    C C2 0.13288(15) 0.52359(19) 0.3502(2) 0.0434(4) Uani d 1 . .
    C C4 0.19338(17) 0.5601(2) 0.7390(2) 0.0521(5) Uani d 1 . .
    H H4C 0.178660 0.471254 0.691014 0.063 Uiso calc 1 . .
    H H4D 0.130775 0.584750 0.771580 0.063 Uiso calc 1 . .
    C C3 0.20554(18) 0.6624(2) 0.6248(3) 0.0548(5) Uani d 1 . .
    H H3A 0.274469 0.645397 0.604546 0.066 Uiso calc 1 . .
    H H3B 0.209829 0.752709 0.668612 0.066 Uiso calc 1 . .
    H H8A 0.606(2) 0.459(3) 0.610(3) 0.056(7) Uiso d 1 . .
    H H4A 0.147(2) 0.276(3) 0.022(3) 0.061(7) Uiso d 1 . .
    H H8B 0.597(2) 0.315(3) 0.601(3) 0.079(9) Uiso d 1 . .
    H H4B 0.058(3) 0.384(3) -0.053(3) 0.078(9) Uiso d 1 . .
loop_
    _atom_site_aniso_label
    _atom_site_aniso_U_11
    _atom_site_aniso_U_22
    _atom_site_aniso_U_33
    _atom_site_aniso_U_12
    _atom_site_aniso_U_13
    _atom_site_aniso_U_23
    S2 0.0470(3) 0.0517(3) 0.0468(3) 0.00188(19) 0.0152(2) -0.00829(19)
    S1 0.0635(3) 0.0539(3) 0.0529(3) 0.0241(2) 0.0149(2) 0.0000(2)
    N7 0.0423(8) 0.0276(7) 0.0507(9) -0.0013(6) 0.0155(7) 0.0015(6)
    N6 0.0512(9) 0.0270(7) 0.0612(10) 0.0001(6) 0.0238(8) -0.0008(6)
    N3 0.0443(8) 0.0444(8) 0.0483(9) 0.0058(7) 0.0145(7) 0.0008(7)
    N5 0.0483(8) 0.0344(8) 0.0583(10) -0.0048(6) 0.0220(7) -0.0004(7)
    N2 0.0513(9) 0.0413(8) 0.0576(10) 0.0106(7) 0.0209(8) 0.0000(7)
    N1 0.0502(9) 0.0451(9) 0.0506(9) 0.0114(7) 0.0151(7) 0.0003(7)
    N8 0.0710(12) 0.0387(10) 0.0846(14) 0.0037(9) 0.0474(11) 0.0068(9)
    N4 0.0613(11) 0.0509(11) 0.0556(11) 0.0043(9) 0.0224(9) -0.0057(8)
    C5 0.0393(9) 0.0329(8) 0.0424(9) -0.0023(7) 0.0101(7) -0.0020(7)
    C6 0.0405(9) 0.0305(8) 0.0453(9) -0.0007(6) 0.0126(7) 0.0018(7)
    C1 0.0421(9) 0.0388(9) 0.0532(10) -0.0026(7) 0.0204(8) 0.0012(8)
    C2 0.0414(9) 0.0409(9) 0.0492(10) 0.0042(7) 0.0164(8) 0.0025(8)
    C4 0.0458(10) 0.0536(11) 0.0582(12) 0.0014(9) 0.0188(9) -0.0047(9)
    C3 0.0612(12) 0.0431(10) 0.0623(13) 0.0015(9) 0.0230(10) -0.0051(9)
_geom_special_details
;
 All esds (except the esd in the dihedral angle between two l.s. planes)
 are estimated using the full covariance matrix.  The cell esds are taken
 into account individually in the estimation of esds in distances, angles
 and torsion angles; correlations between esds in cell parameters are only
 used when they are defined by crystal symmetry.  An approximate (isotropic)
 treatment of cell esds is used for estimating esds involving l.s. planes.
;
loop_
    _geom_bond_atom_site_label_1
    _geom_bond_atom_site_label_2
    _geom_bond_site_symmetry_2
    _geom_bond_distance
    _geom_bond_publ_flag
    S2 C5 . 1.7580(18) ?
    S2 C4 . 1.822(2) ?
    S1 C2 . 1.7463(19) ?
    S1 C3 . 1.836(2) ?
    N7 C5 . 1.363(2) ?
    N7 C6 . 1.335(2) ?
    N6 H6 . 0.8600 ?
    N6 N5 . 1.372(2) ?
    N6 C6 . 1.332(2) ?
    N3 C1 . 1.330(2) ?
    N3 C2 . 1.358(2) ?
    N5 C5 . 1.314(2) ?
    N2 H2 . 0.8600 ?
    N2 N1 . 1.394(2) ?
    N2 C1 . 1.338(3) ?
    N1 C2 . 1.317(2) ?
    N8 C6 . 1.345(3) ?
    N8 H8A . 0.76(3) ?
    N8 H8B . 0.85(3) ?
    N4 C1 . 1.346(3) ?
    N4 H4A . 0.83(3) ?
    N4 H4B . 0.90(3) ?
    C4 H4C . 0.9700 ?
    C4 H4D . 0.9700 ?
    C4 C3 . 1.500(3) ?
    C3 H3A . 0.9700 ?
    C3 H3B . 0.9700 ?
loop_
    _geom_angle_atom_site_label_1
    _geom_angle_atom_site_label_2
    _geom_angle_atom_site_label_3
    _geom_angle_site_symmetry_1
    _geom_angle_site_symmetry_3
    _geom_angle
    _geom_angle_publ_flag
    C5 S2 C4 . . 98.81(9) ?
    C2 S1 C3 . . 100.49(9) ?
    C6 N7 C5 . . 102.77(14) ?
    N5 N6 H6 . . 125.1 ?
    C6 N6 H6 . . 125.1 ?
    C6 N6 N5 . . 109.79(14) ?
    C1 N3 C2 . . 102.71(15) ?
    C5 N5 N6 . . 102.53(14) ?
    N1 N2 H2 . . 124.9 ?
    C1 N2 H2 . . 124.9 ?
    C1 N2 N1 . . 110.14(15) ?
    C2 N1 N2 . . 100.69(16) ?
    C6 N8 H8A . . 119.0(19) ?
    C6 N8 H8B . . 116(2) ?
    H8A N8 H8B . . 124(3) ?
    C1 N4 H4A . . 113.2(17) ?
    C1 N4 H4B . . 116.8(18) ?
    H4A N4 H4B . . 126(2) ?
    N7 C5 S2 . . 124.53(13) ?
    N5 C5 S2 . . 120.63(14) ?
    N5 C5 N7 . . 114.82(16) ?
    N7 C6 N8 . . 126.52(17) ?
    N6 C6 N7 . . 110.08(16) ?
    N6 C6 N8 . . 123.40(17) ?
    N3 C1 N2 . . 110.01(17) ?
    N3 C1 N4 . . 125.09(19) ?
    N2 C1 N4 . . 124.88(19) ?
    N3 C2 S1 . . 118.24(13) ?
    N1 C2 S1 . . 125.31(15) ?
    N1 C2 N3 . . 116.44(17) ?
    S2 C4 H4C . . 109.5 ?
    S2 C4 H4D . . 109.5 ?
    H4C C4 H4D . . 108.1 ?
    C3 C4 S2 . . 110.85(15) ?
    C3 C4 H4C . . 109.5 ?
    C3 C4 H4D . . 109.5 ?
    S1 C3 H3A . . 109.1 ?
    S1 C3 H3B . . 109.1 ?
    C4 C3 S1 . . 112.54(15) ?
    C4 C3 H3A . . 109.1 ?
    C4 C3 H3B . . 109.1 ?
    H3A C3 H3B . . 107.8 ?
loop_
    _geom_torsion_atom_site_label_1
    _geom_torsion_atom_site_label_2
    _geom_torsion_atom_site_label_3
    _geom_torsion_atom_site_label_4
    _geom_torsion_site_symmetry_1
    _geom_torsion_site_symmetry_2
    _geom_torsion_site_symmetry_3
    _geom_torsion_site_symmetry_4
    _geom_torsion
    _geom_torsion_publ_flag
    S2 C4 C3 S1 . . . . 171.73(10) ?
    N6 N5 C5 S2 . . . . 177.82(12) ?
    N6 N5 C5 N7 . . . . -0.7(2) ?
    N5 N6 C6 N7 . . . . 0.1(2) ?
    N5 N6 C6 N8 . . . . -179.81(18) ?
    N2 N1 C2 S1 . . . . -178.83(14) ?
    N2 N1 C2 N3 . . . . 0.2(2) ?
    N1 N2 C1 N3 . . . . -0.7(2) ?
    N1 N2 C1 N4 . . . . 177.64(18) ?
    C5 S2 C4 C3 . . . . -77.89(16) ?
    C5 N7 C6 N6 . . . . -0.48(19) ?
    C5 N7 C6 N8 . . . . 179.4(2) ?
    C6 N7 C5 S2 . . . . -177.68(13) ?
    C6 N7 C5 N5 . . . . 0.7(2) ?
    C6 N6 N5 C5 . . . . 0.3(2) ?
    C1 N3 C2 S1 . . . . 178.47(14) ?
    C1 N3 C2 N1 . . . . -0.6(2) ?
    C1 N2 N1 C2 . . . . 0.4(2) ?
    C2 S1 C3 C4 . . . . -83.15(16) ?
    C2 N3 C1 N2 . . . . 0.8(2) ?
    C2 N3 C1 N4 . . . . -177.61(18) ?
    C4 S2 C5 N7 . . . . 91.57(16) ?
    C4 S2 C5 N5 . . . . -86.75(16) ?
    C3 S1 C2 N3 . . . . -164.45(15) ?
    C3 S1 C2 N1 . . . . 14.5(2) ?
loop_
    _geom_hbond_atom_site_label_D
    _geom_hbond_atom_site_label_H
    _geom_hbond_atom_site_label_A
    _geom_hbond_site_symmetry_A
    _geom_hbond_distance_DH
    _geom_hbond_distance_HA
    _geom_hbond_distance_DA
    _geom_hbond_angle_DHA
    N6 H6 N7 2_646 0.86 1.99 2.838(2) 167.0
    N2 H2 N5 4_565 0.86 2.05 2.877(2) 160.1
    N8 H8A N1 3_666 0.76(3) 2.62(3) 3.232(3) 140(2)
    N4 H4A N1 4_565 0.83(3) 2.56(3) 3.346(3) 159(2)
    N8 H8B S2 2_646 0.85(3) 2.80(3) 3.615(2) 162(3)
    N4 H4B N3 3_565 0.90(3) 2.13(3) 3.010(3) 168(3)
_shelx_space_group_comment
;
The symmetry employed for this shelxl refinement is uniquely defined
by the following loop, which should always be used as a source of
symmetry information in preference to the above space-group names.
They are only intended as comments.
;
_shelx_estimated_absorpt_T_min     0.508
_shelx_estimated_absorpt_T_max     0.670
_shelx_hkl_file
;
  -1   0   0   55.02    1.79
   1   0   0   48.75    1.73
  -2   0   0   26.24    1.08
  -2   0   0   25.22    1.17
   2   0   0   26.20    1.15
  -3   0   0 3453.45  107.26
   3   0   0 3699.28  107.46
  -3   0   0 3659.16  107.53
   4   0   0 1236.87   35.84
  -4   0   0 1101.66   35.85
  -5   0   0  629.36   21.08
  -5   0   0  642.50   21.19
  -6   0   0  115.97    4.92
  -7   0   0  385.75   13.49
  -8   0   0   81.66    4.26
   8   0   0   81.09    4.29
  -8   0   0   73.84    4.09
  -8   0   0   81.63    4.40
  -9   0   0  218.25    8.67
   9   0   0  202.17    8.64
  -9   0   0  194.20    8.41
  -9   0   0  205.31    8.52
  -9   0   0  200.55    8.62
 -10   0   0  594.63   20.82
 -10   0   0  608.52   20.91
 -10   0   0  587.01   20.80
 -10   0   0  614.63   21.02
 -11   0   0  101.75    5.55
 -11   0   0  116.34    5.84
 -11   0   0  110.37    5.77
 -12   0   0    1.82    0.71
 -12   0   0    3.08    0.86
  12   0   0    2.96    1.01
 -13   0   0   26.51    2.19
  13   0   0   24.93    2.37
 -14   0   0   10.36    1.20
  14   0   0   11.06    1.30
   0  -1   0    0.22    0.09
   0  -1   0    0.05    0.06
  -1  -1   0   30.68    1.29
  -1  -1   0   30.55    1.21
  -1  -1   0   31.76    1.28
  -1  -1   0   33.24    1.33
   1  -1   0   30.32    1.21
   1  -1   0   31.41    1.24
  -1  -1   0   32.87    1.13
  -1   1   0   31.18    1.22
  -1  -1   0   29.71    1.12
  -1  -1   0   31.23    1.20
   1  -1   0   30.02    1.19
  -1  -1   0   31.95    1.14
   2  -1   0  107.88    3.58
  -2  -1   0  113.38    3.76
  -2  -1   0  112.70    3.60
   2   1   0  117.74    3.73
  -2  -1   0  115.62    3.90
   2  -1   0  104.96    3.62
  -2  -1   0  114.68    3.88
  -2  -1   0  109.55    3.61
  -2   1   0  114.39    3.89
  -2   1   0  114.30    3.87
  -2  -1   0  108.19    3.73
  -3  -1   0   22.46    1.21
   3   1   0   25.65    1.22
  -3  -1   0   21.43    1.22
  -3  -1   0   22.50    1.24
  -3   1   0   21.38    1.25
  -3  -1   0   23.99    1.24
  -3   1   0   23.06    1.30
  -4  -1   0  938.52   29.83
  -4  -1   0  997.82   29.82
   4   1   0 1011.20   29.81
  -4  -1   0  923.98   29.85
  -4   1   0  950.00   30.06
  -4  -1   0  996.56   29.94
  -5  -1   0    2.69    0.48
  -5  -1   0    2.58    0.52
  -5  -1   0    1.61    0.42
  -5   1   0    1.80    0.48
   5   1   0    1.01    0.36
  -6  -1   0    2.52    0.59
  -6   1   0    2.15    0.58
   6   1   0    3.68    0.68
  -7  -1   0    2.76    0.66
  -7   1   0    4.20    0.84
  -8   1   0   75.77    4.29
  -8   1   0   75.67    4.12
  -8  -1   0   73.42    3.94
   8  -1   0   72.47    4.13
  -8  -1   0   74.72    4.11
  -8  -1   0   71.73    4.09
  -8  -1   0   77.62    4.15
  -8  -1   0   70.92    3.97
  -8  -1   0   74.87    4.07
  -9   1   0  209.87    8.86
  -9   1   0  197.91    8.54
   9  -1   0  202.87    8.75
  -9  -1   0  190.31    8.50
  -9  -1   0  213.77    8.70
  -9  -1   0  205.52    8.56
  -9  -1   0  203.64    8.61
  -9  -1   0  205.16    8.59
 -10   1   0    5.08    1.11
  10  -1   0    4.87    1.19
 -10  -1   0    4.28    1.04
 -10  -1   0    6.49    1.25
 -10  -1   0    3.84    1.04
 -10   1   0    7.60    1.41
  11  -1   0   21.98    2.47
 -11  -1   0   21.70    2.26
 -11  -1   0   19.35    2.14
 -11  -1   0   13.80    1.82
 -11   1   0   18.07    2.11
 -12   1   0   13.59    1.72
  12  -1   0   15.31    2.04
  12   1   0    9.96    1.62
 -12  -1   0   14.83    1.82
  13  -1   0   19.59    2.16
 -13  -1   0   22.94    2.05
 -14  -1   0    7.73    0.99
 -14  -1   0    7.52    1.03
  14  -1   0    7.89    1.15
   0  -2   0 2814.72   83.18
   0  -2   0 2733.39   83.20
   0  -2   0 2795.40   83.22
   0  -2   0 2744.11   83.20
   0   2   0 2779.98   82.96
   0  -2   0 2768.57   83.04
  -1  -2   0   26.63    1.20
   1  -2   0   24.03    1.16
   1  -2   0   24.46    1.09
  -1  -2   0   24.96    1.20
   1  -2   0   24.16    1.22
  -1  -2   0   25.77    1.28
   1  -2   0   24.69    1.25
  -1  -2   0   19.97    0.81
  -1  -2   0   22.01    0.97
  -1   2   0   22.39    0.99
  -2  -2   0  178.52    5.86
  -2  -2   0  187.44    5.93
   2  -2   0  188.26    6.10
  -2  -2   0  192.26    6.11
   2  -2   0  177.99    6.16
  -2  -2   0  187.28    6.36
  -2  -2   0  189.39    6.15
  -2  -2   0  179.66    6.30
   2  -2   0  189.70    6.20
  -2  -2   0  194.59    6.39
  -2  -2   0  200.24    6.32
  -2   2   0  185.10    6.26
  -2  -2   0  186.42    5.89
  -2   2   0  185.03    6.14
  -2  -2   0  171.48    5.88
  -3  -2   0   46.96    2.02
   3  -2   0   49.67    2.24
  -3  -2   0   51.54    2.37
  -3  -2   0   48.93    2.33
  -3  -2   0   47.68    2.28
  -3   2   0   51.37    2.32
  -3  -2   0   50.17    2.04
  -3   2   0   45.63    2.20
  -4  -2   0   37.15    1.92
   4  -2   0   39.73    2.13
  -4   2   0   44.90    2.29
  -4   2   0   38.69    2.13
  -4  -2   0   38.46    2.10
  -4  -2   0   42.65    2.18
  -5  -2   0  104.71    4.56
  -5  -2   0  105.66    4.36
   5  -2   0  104.16    4.45
  -6  -2   0  213.31    8.12
  -6  -2   0  208.95    7.84
   6  -2   0  214.40    8.17
  -7  -2   0    1.29    0.56
   7  -2   0    1.69    0.66
  -7   2   0    2.29    0.68
  -8  -2   0  110.46    5.40
  -8   2   0  105.29    5.38
   8  -2   0  106.69    5.57
  -8   2   0  117.78    5.55
   8  -2   0  111.94    5.53
   8  -2   0  108.11    5.52
  -8  -2   0  114.14    5.56
  -8  -2   0  110.23    5.37
  -8  -2   0  118.55    5.52
  -8  -2   0  112.96    5.40
  -8  -2   0  106.71    5.23
  -9  -2   0   14.61    1.79
   9  -2   0   14.55    1.89
  -9   2   0   11.27    1.61
  -9   2   0   12.00    1.66
  -9  -2   0   10.31    1.52
  -9  -2   0   11.13    1.53
  -9  -2   0   13.71    1.71
  -9  -2   0   11.46    1.59
  -9  -2   0   13.18    1.63
   9  -2   0   13.08    1.81
  10  -2   0    2.88    0.96
 -10  -2   0    4.24    1.09
 -10  -2   0    3.95    1.01
 -10  -2   0    2.86    0.90
  11  -2   0  116.47    6.41
 -11  -2   0  114.78    6.10
 -11  -2   0  123.71    6.15
 -11  -2   0  114.42    6.02
 -12  -2   0    1.17    0.63
  12  -2   0    1.58    0.77
 -13  -2   0    8.89    1.26
 -13  -2   0   11.40    1.45
  13  -2   0   10.04    1.50
 -14  -2   0    0.46    0.37
  14  -2   0    0.34    0.41
   0  -3   0    0.06    0.17
   0  -3   0    0.05    0.19
   0  -3   0    0.17    0.25
   0  -3   0   -0.05    0.18
   0  -3   0    0.08    0.18
  -1  -3   0  315.16   10.11
   1  -3   0  300.63   10.08
  -1  -3   0  330.11   10.22
  -1  -3   0  297.47   10.13
   1  -3   0  298.87   10.18
  -1  -3   0  310.10   10.28
  -2  -3   0  911.55   28.59
  -2  -3   0  993.78   28.84
   2  -3   0  910.02   28.66
  -2  -3   0  958.87   28.72
   2  -3   0  907.10   28.42
   2  -3   0  935.77   28.53
  -2  -3   0  919.17   28.52
  -2   3   0  923.29   28.60
   2  -3   0  894.36   28.71
  -3  -3   0  266.00    9.45
  -3  -3   0  298.59    9.41
   3  -3   0  268.91    9.15
  -3  -3   0  270.29    9.02
  -3   3   0  272.43    9.38
   3  -3   0  261.87    9.37
  -4  -3   0  214.12    8.34
  -4  -3   0  237.27    8.37
  -4   3   0  241.23    8.40
   4  -3   0  229.66    8.16
  -5  -3   0    7.63    1.00
  -5  -3   0    5.07    0.84
   5  -3   0    6.36    0.89
  -6  -3   0  235.07    9.05
  -6  -3   0  250.95    9.28
   6  -3   0  239.74    9.10
  -7   3   0  393.18   14.04
  -7  -3   0  370.85   13.73
   7  -3   0  394.56   14.30
   7  -3   0  397.16   14.14
  -7  -3   0  399.26   14.18
  -7  -3   0  378.85   13.88
  -7  -3   0  391.40   13.99
  -7  -3   0  404.01   14.06
  -7  -3   0  403.68   14.01
  -7  -3   0  397.55   13.93
  -7  -3   0  410.92   14.07
  -8  -3   0   36.38    2.75
   8  -3   0   38.24    3.08
  -8   3   0   28.99    2.59
   8  -3   0   35.20    2.85
   8  -3   0   38.98    3.04
   8  -3   0   41.45    3.00
  -8  -3   0   34.77    2.79
  -8  -3   0   36.15    2.76
  -8  -3   0   36.87    2.79
  -8  -3   0   41.10    2.89
  -9  -3   0   44.89    3.27
   9  -3   0   43.22    3.49
  -9   3   0   40.64    3.18
  -9  -3   0   37.60    3.08
  -9  -3   0   44.86    3.29
  -9  -3   0   49.75    3.44
   9  -3   0   45.12    3.50
   9  -3   0   40.52    3.34
   9  -3   0   43.20    3.42
  -9  -3   0   45.03    3.24
 -10  -3   0    8.91    1.52
  10  -3   0    7.09    1.44
 -10  -3   0    6.42    1.28
 -10  -3   0   10.90    1.62
 -10  -3   0    6.03    1.17
  10  -3   0    6.52    1.37
  10  -3   0    8.64    1.57
  11  -3   0    1.97    0.82
  11  -3   0    1.02    0.67
 -11  -3   0    1.34    0.65
 -11  -3   0    1.94    0.78
 -11  -3   0    1.28    0.69
 -12  -3   0   21.61    2.12
 -12  -3   0   18.70    1.93
  12  -3   0   19.20    2.24
 -13  -3   0   59.08    3.35
 -13  -3   0   50.17    3.05
  13  -3   0   55.04    3.53
 -14  -3   0   -0.07    0.22
  14  -3   0    0.39    0.34
   0  -4   0  300.23   10.43
   0  -4   0  332.46   10.80
   0  -4   0  335.97   10.97
   0  -4   0  317.58   10.89
   1  -4   0  378.05   12.65
   1  -4   0  391.12   12.94
  -1  -4   0  381.99   13.01
   1  -4   0  388.66   12.96
  -1  -4   0  378.17   12.89
  -1  -4   0  395.27   12.80
   1  -4   0  392.58   12.81
  -2  -4   0   57.38    2.85
  -2  -4   0   58.81    2.98
  -2  -4   0   54.15    2.70
   2  -4   0   56.43    2.75
  -2   4   0   57.33    2.75
   2  -4   0   59.27    2.97
  -3  -4   0   65.86    3.41
  -3  -4   0   72.05    3.33
   3  -4   0   63.74    3.02
   3  -4   0   66.73    3.07
  -3  -4   0   69.79    3.10
   3  -4   0   64.40    3.27
  -3   4   0   64.16    3.17
  -4  -4   0   93.10    4.33
  -4  -4   0   90.79    4.17
   4  -4   0   86.52    4.15
  -4   4   0   91.98    4.22
   4  -4   0   87.67    3.97
  -5  -4   0   53.04    3.18
   5  -4   0   51.64    3.11
  -5   4   0   57.05    3.24
   5  -4   0   57.56    3.07
  -6  -4   0  171.73    7.15
   6  -4   0  158.74    6.84
   6  -4   0  165.37    7.05
   7  -4   0   30.36    2.70
  -7  -4   0   27.78    2.33
  -7  -4   0   28.22    2.44
  -7  -4   0   37.18    2.66
   7  -4   0   32.07    2.68
   7  -4   0   32.19    2.59
  -7  -4   0   31.45    2.43
  -7  -4   0   32.93    2.41
  -7  -4   0   32.74    2.51
  -7  -4   0   33.43    2.55
  -8  -4   0    4.06    0.93
   8  -4   0    5.10    1.17
   8  -4   0    4.74    1.06
   8  -4   0    4.69    1.05
   8  -4   0    2.85    0.91
  -8  -4   0    5.52    1.13
  -8  -4   0    4.71    0.99
  -9  -4   0    0.52    0.51
   9  -4   0    2.45    0.90
  -9  -4   0    1.60    0.72
  -9  -4   0    2.32    0.81
  -9  -4   0    2.10    0.80
   9  -4   0    2.63    0.85
   9  -4   0    2.69    0.94
   9  -4   0    0.97    0.61
  10  -4   0   43.34    3.66
 -10  -4   0   42.62    3.18
 -10  -4   0   38.03    3.14
 -10  -4   0   44.75    3.30
  10  -4   0   44.35    3.54
  10  -4   0   41.78    3.41
  11  -4   0    0.87    0.60
 -11  -4   0    0.81    0.66
 -11  -4   0    0.67    0.55
  11  -4   0   -0.20    0.51
  11  -4   0    0.38    0.59
  12  -4   0    1.84    0.77
  12  -4   0    2.45    0.84
  12  -4   0    2.18    0.82
 -12  -4   0    2.11    0.72
 -12  -4   0    2.09    0.65
 -13  -4   0   11.29    1.25
  13  -4   0    9.29    1.27
   0  -5   0    0.10    0.26
   0  -5   0   -0.11    0.25
  -1  -5   0  176.55    6.79
   1  -5   0  169.71    6.76
   1  -5   0  179.63    7.05
   2  -5   0  161.33    6.49
   2  -5   0  157.20    6.69
  -2  -5   0  174.22    6.79
  -2  -5   0  173.27    6.92
  -2  -5   0  171.53    6.60
   2  -5   0  169.12    6.57
  -3  -5   0  212.29    8.08
  -3  -5   0  211.48    8.27
   3  -5   0  200.77    7.75
  -3  -5   0  205.06    7.75
  -4  -5   0   57.24    3.34
  -4  -5   0   62.58    3.66
   4  -5   0   59.76    3.46
  -4   5   0   59.79    3.37
   5  -5   0  384.18   14.02
   5  -5   0  387.49   14.30
  -5  -5   0  373.78   13.81
  -5  -5   0  386.34   13.79
  -5  -5   0  398.85   13.78
  -5  -5   0  391.61   14.26
   5  -5   0  372.38   13.90
  -5  -5   0  406.83   13.89
  -5  -5   0  405.64   13.77
   6  -5   0   63.29    4.08
  -6  -5   0   60.36    3.71
  -6  -5   0   65.12    3.71
  -6  -5   0   57.49    3.81
   6  -5   0   65.32    3.97
  -6  -5   0   69.44    3.87
  -6  -5   0   63.42    3.74
  -6  -5   0   63.25    3.68
   7  -5   0  218.27    9.87
  -7  -5   0  232.31    9.46
  -7  -5   0  232.67    9.33
  -7  -5   0  217.30    9.56
  -7  -5   0  236.94    9.42
  -7  -5   0  224.21    9.07
  -7  -5   0  237.70    9.49
  -7  -5   0  241.93    9.35
   7  -5   0  232.60    9.79
   8  -5   0   16.56    2.08
  -8  -5   0   22.34    2.19
  -8  -5   0   15.70    1.93
  -8  -5   0   15.73    1.86
  -8  -5   0   19.89    2.10
  -8  -5   0   19.73    2.07
   8  -5   0   13.84    2.02
   9  -5   0    2.98    1.04
  -9  -5   0    3.67    0.97
  -9  -5   0    2.35    0.84
   9  -5   0    1.64    0.81
  10  -5   0  134.47    6.94
  10  -5   0  126.66    6.45
 -10  -5   0  139.22    6.55
 -10  -5   0  138.12    6.59
  10  -5   0  129.50    7.04
  11  -5   0    4.15    1.11
  11  -5   0    4.44    1.05
  11  -5   0    3.59    1.07
 -11  -5   0    3.80    0.99
  12  -5   0   18.52    2.00
 -12  -5   0   18.59    1.87
  12  -5   0   14.34    1.74
  12  -5   0   15.64    1.69
 -12  -5   0   16.85    1.68
  13  -5   0   -0.10    0.27
  13  -5   0    0.37    0.34
 -13  -5   0    0.50    0.31
 -13  -5   0    0.61    0.36
   0  -6   0  360.12   13.03
   0  -6   0  355.43   12.75
   1  -6   0  303.76   11.57
  -1  -6   0  321.78   11.38
   1  -6   0  305.94   11.31
   2  -6   0  131.74    6.08
  -2  -6   0  138.28    6.12
   2  -6   0  128.19    5.78
  -2  -6   0  130.26    5.81
  -3  -6   0   47.71    3.16
  -3  -6   0   47.30    3.30
  -3  -6   0   53.86    3.19
  -3  -6   0   44.79    3.04
  -3  -6   0   56.04    3.16
  -3  -6   0   52.43    3.45
   3  -6   0   51.01    3.32
  -3  -6   0   51.87    3.30
   3  -6   0   45.95    3.24
  -3  -6   0   48.06    3.07
   4  -6   0  124.68    6.20
   4  -6   0  117.96    6.03
  -4  -6   0  131.21    6.06
  -4  -6   0  122.36    5.83
  -4  -6   0  123.50    6.16
  -4  -6   0  124.78    5.82
  -4  -6   0  138.01    6.02
   4  -6   0  117.74    6.04
  -4  -6   0  124.25    5.96
  -4  -6   0  126.74    6.20
   4  -6   0  122.71    5.86
  -4  -6   0  142.85    6.04
   5  -6   0   87.90    4.72
   5  -6   0   82.49    4.93
   5  -6   0   83.06    4.93
  -5  -6   0   80.69    4.60
  -5  -6   0   88.83    5.05
  -5  -6   0   88.10    4.80
  -5  -6   0   94.79    4.75
  -5  -6   0   86.61    4.99
   5  -6   0   77.45    4.60
  -5  -6   0   85.21    4.64
  -5  -6   0   96.50    4.78
  -5  -6   0   92.77    4.73
   6  -6   0  338.29   13.10
   6  -6   0  339.29   13.49
  -6  -6   0  340.49   12.97
  -6  -6   0  327.84   13.34
  -6  -6   0  355.44   13.12
  -6  -6   0  369.85   12.99
  -6  -6   0  341.60   13.43
   6  -6   0  307.28   12.93
  -6  -6   0  343.02   12.79
  -6  -6   0  360.48   13.03
  -6  -6   0  343.62   12.87
   7  -6   0   69.46    4.42
   7  -6   0   67.86    4.63
  -7  -6   0   67.14    4.34
  -7  -6   0   71.68    4.35
  -7  -6   0   67.01    4.50
  -7  -6   0   69.62    4.18
  -7  -6   0   77.01    4.70
   7  -6   0   61.87    4.31
  -7  -6   0   68.89    4.17
  -7  -6   0   69.32    4.18
  -7  -6   0   70.05    4.24
   8  -6   0    7.75    1.57
  -8  -6   0    7.32    1.35
  -8  -6   0    8.52    1.43
  -8  -6   0    9.63    1.59
  -8  -6   0    7.87    1.52
   8  -6   0    7.83    1.48
  -8  -6   0    8.95    1.44
  -8  -6   0    9.84    1.50
   9  -6   0    6.34    1.46
  -9  -6   0    5.19    1.24
   9  -6   0    7.66    1.49
  -9  -6   0    7.69    1.35
  -9  -6   0    8.46    1.38
  10  -6   0   32.41    3.06
  10  -6   0   31.54    2.90
 -10  -6   0   34.68    2.76
 -10  -6   0   31.25    2.84
  11  -6   0   76.64    4.60
 -11  -6   0   74.49    4.33
  11  -6   0   79.54    4.51
 -11  -6   0   74.11    4.10
  12  -6   0    0.81    0.49
  12  -6   0    0.37    0.41
 -12  -6   0    0.71    0.39
 -12  -6   0    0.52    0.37
   0  -7   0    0.17    0.40
   0  -7   0   -0.29    0.48
   0  -7   0    0.16    0.46
   0  -7   0    0.30    0.42
  -1  -7   0  144.02    6.67
  -1  -7   0  133.93    6.60
   1  -7   0  141.57    6.69
   1  -7   0  136.60    6.31
  -1  -7   0  129.28    6.20
  -1  -7   0  145.20    6.42
  -1  -7   0  128.31    6.11
  -1  -7   0  144.41    6.47
   1  -7   0  133.63    6.22
   1  -7   0  137.38    6.40
   1  -7   0  133.99    6.54
  -2  -7   0  316.90   12.34
  -2  -7   0  340.18   12.37
   2  -7   0  307.69   12.24
  -2  -7   0  320.95   11.96
   2  -7   0  304.02   11.80
  -2  -7   0  315.08   11.88
  -2  -7   0  325.74   12.01
   2  -7   0  288.26   11.83
   2  -7   0  309.84   12.29
  -2  -7   0  315.11   12.03
  -3  -7   0   15.05    1.83
  -3  -7   0   13.80    1.87
   3  -7   0   15.23    1.92
  -3  -7   0   13.87    1.73
  -3  -7   0   13.53    1.66
   3  -7   0   12.39    1.75
  -3  -7   0   14.80    1.86
   3  -7   0   14.89    1.87
  -3  -7   0   13.44    1.72
   4  -7   0  246.74   10.55
  -4  -7   0  261.99   10.78
  -4  -7   0  240.35   10.24
  -4  -7   0  251.59   10.10
  -4  -7   0  253.07   10.09
  -4  -7   0  269.27   10.27
   4  -7   0  236.94   10.44
  -4  -7   0  245.82   10.34
   4  -7   0  242.24   10.47
  -4  -7   0  270.44   10.26
  -5  -7   0   86.63    4.94
  -5  -7   0   95.86    5.23
   5  -7   0   83.61    5.29
  -5  -7   0   93.44    5.50
  -5  -7   0   94.88    5.11
   5  -7   0   84.75    5.26
   5  -7   0   85.18    5.29
  -5  -7   0   91.19    5.03
  -5  -7   0   93.74    5.05
  -6  -7   0  144.00    6.71
   6  -7   0  133.47    7.05
  -6  -7   0  136.91    7.13
  -6  -7   0  137.06    6.82
  -6  -7   0  134.83    6.72
  -6  -7   0  136.88    6.93
   6  -7   0  139.60    7.25
  -6  -7   0  134.25    6.61
  -6  -7   0  149.71    6.82
   7  -7   0   36.24    3.36
  -7  -7   0   36.03    2.99
  -7  -7   0   38.82    3.10
  -7  -7   0   35.16    3.11
  -7  -7   0   37.20    3.29
   7  -7   0   33.75    3.00
  -7  -7   0   35.93    2.94
   8  -7   0  109.03    6.36
  -8  -7   0  106.48    5.78
  -8  -7   0  114.94    5.82
  -8  -7   0  103.29    5.97
  -8  -7   0  120.38    5.79
   8  -7   0  109.85    5.92
  -8  -7   0  104.60    5.58
  -8  -7   0  101.94    5.42
  -9  -7   0    2.32    0.81
   9  -7   0    3.47    1.01
  -9  -7   0    2.68    0.92
   9  -7   0    2.04    0.80
  -9  -7   0    2.63    0.84
 -10  -7   0   20.37    2.08
  10  -7   0   18.36    2.16
  10  -7   0   19.15    2.05
 -10  -7   0   17.67    1.81
 -11  -7   0   -0.63    0.47
  11  -7   0   -0.15    0.37
  11  -7   0    0.13    0.35
 -11  -7   0    0.32    0.35
 -12  -7   0    2.88    0.57
  12  -7   0    2.90    0.61
 -12  -7   0    3.64    0.59
  12  -7   0    2.82    0.60
   0  -8   0   35.28    2.96
   0  -8   0   33.82    2.80
   0  -8   0   37.57    3.03
   0  -8   0   34.53    3.03
  -1  -8   0   27.48    2.51
  -1  -8   0   27.50    2.61
   1  -8   0   27.23    2.59
   1  -8   0   27.40    2.58
  -1  -8   0   28.72    2.62
   1  -8   0   24.18    2.39
  -1  -8   0   25.27    2.58
  -1  -8   0   22.19    2.44
  -2  -8   0  218.60    8.82
  -2  -8   0  192.54    9.01
   2  -8   0  187.82    8.85
  -2  -8   0  187.14    8.75
  -2  -8   0  192.79    8.56
   2  -8   0  191.93    8.56
  -2  -8   0  215.36    8.81
   2  -8   0  198.60    8.73
   2  -8   0  186.12    8.41
   3  -8   0  100.22    5.54
  -3  -8   0   89.56    5.22
  -3  -8   0  102.58    5.34
   3  -8   0   88.05    5.45
  -3  -8   0   97.34    5.59
  -3  -8   0   90.84    5.38
  -3  -8   0   94.86    5.15
  -3  -8   0  101.14    5.36
   3  -8   0   93.94    5.31
   3  -8   0   79.37    4.89
  -3  -8   0   95.34    5.06
  -4  -8   0   21.97    2.40
  -4  -8   0   18.85    2.10
   4  -8   0   22.52    2.49
  -4  -8   0   23.12    2.39
  -4  -8   0   22.45    2.51
   4  -8   0   20.79    2.37
  -4  -8   0   22.52    2.27
  -4  -8   0   25.70    2.46
   4  -8   0   20.12    2.31
  -5  -8   0   25.37    2.65
  -5  -8   0   24.07    2.41
   5  -8   0   28.56    2.88
  -5  -8   0   27.95    2.59
  -5  -8   0   29.40    2.88
   5  -8   0   26.59    2.76
  -5  -8   0   23.19    2.38
  -5  -8   0   27.98    2.58
  -5  -8   0   24.25    2.43
  -6  -8   0   27.95    2.80
  -6  -8   0   21.65    2.44
   6  -8   0   25.03    2.68
  -6  -8   0   29.89    2.67
  -6  -8   0   31.58    2.74
   6  -8   0   27.23    2.83
  -6  -8   0   30.15    2.63
  -6  -8   0   24.23    2.41
  -7  -8   0    9.73    1.49
  -7  -8   0    7.23    1.39
  -7  -8   0    8.10    1.45
  -7  -8   0    7.37    1.48
   7  -8   0    6.12    1.40
  -7  -8   0    5.90    1.22
   8  -8   0   17.98    2.01
   8  -8   0   18.36    2.23
  -8  -8   0   19.77    2.11
  -8  -8   0   22.52    2.34
  -9  -8   0   15.40    1.78
   9  -8   0   17.41    2.04
   9  -8   0   15.78    1.79
  -9  -8   0   16.87    1.77
 -10  -8   0   33.65    2.45
  10  -8   0   34.88    2.61
  10  -8   0   31.74    2.34
 -10  -8   0   34.80    2.21
 -11  -8   0   13.11    1.20
  11  -8   0   12.67    1.18
  11  -8   0   11.54    1.11
  11  -8   0   11.84    1.23
   0  -9   0   -0.19    0.71
   0  -9   0    0.19    0.77
  -1  -9   0   20.15    2.24
   1  -9   0   14.90    1.87
   1  -9   0   16.92    2.09
   1  -9   0   18.23    2.24
  -1  -9   0   19.94    2.28
  -2  -9   0    8.93    1.51
  -2  -9   0   12.56    1.79
   2  -9   0   16.05    2.05
   2  -9   0   12.80    1.74
   2  -9   0   14.32    1.91
  -2  -9   0   12.64    1.82
  -3  -9   0   46.89    3.42
  -3  -9   0   49.47    3.75
   3  -9   0   48.51    3.55
  -3  -9   0   48.27    3.46
  -3  -9   0   43.83    3.39
   3  -9   0   39.67    3.20
   3  -9   0   50.33    3.64
  -4  -9   0   16.36    2.04
  -4  -9   0   17.55    2.05
  -4  -9   0   16.98    2.22
   4  -9   0   18.43    2.23
   4  -9   0   19.83    2.22
  -4  -9   0   18.24    1.99
   4  -9   0   17.44    2.00
  -4  -9   0   16.23    1.96
  -4  -9   0   18.96    2.15
  -5  -9   0    2.64    0.92
  -5  -9   0    3.19    0.93
  -5  -9   0    2.46    0.92
  -5  -9   0    2.22    0.84
   5  -9   0    3.22    0.94
   5  -9   0    2.77    0.83
  -5  -9   0    2.66    0.90
   5  -9   0    1.84    0.84
  -6  -9   0   12.47    1.72
  -6  -9   0   11.35    1.58
  -6  -9   0   12.68    1.76
   6  -9   0    8.52    1.50
  -6  -9   0    9.80    1.46
   6  -9   0   11.24    1.59
   6  -9   0    8.85    1.42
  -7  -9   0    1.44    0.69
  -7  -9   0    1.79    0.85
  -7  -9   0    1.02    0.61
   7  -9   0    1.43    0.70
   7  -9   0    0.93    0.63
   7  -9   0    1.79    0.69
  -7  -9   0    1.12    0.67
  -8  -9   0    3.15    0.79
  -8  -9   0    3.89    0.85
   8  -9   0    1.86    0.67
   8  -9   0    1.78    0.63
   8  -9   0    3.44    0.83
   9  -9   0    1.48    0.53
   9  -9   0    1.90    0.59
   9  -9   0    2.78    0.67
  -9  -9   0    2.12    0.63
   0 -10   0   73.16    4.42
   0 -10   0   69.74    4.34
  -1 -10   0   79.98    4.53
   1 -10   0   70.53    4.41
  -1 -10   0   67.30    4.23
   1 -10   0   68.60    4.32
  -2 -10   0  161.32    7.13
   2 -10   0  163.03    7.23
  -2 -10   0  146.05    6.97
   2 -10   0  143.11    7.01
  -3 -10   0   60.99    3.71
   3 -10   0   61.27    3.83
  -3 -10   0   65.37    3.89
  -3 -10   0   56.42    3.70
  -3 -10   0   57.27    3.62
   3 -10   0   55.86    3.62
   3 -10   0   59.44    3.84
  -3 -10   0   63.61    3.93
   3 -10   0   70.56    4.23
   4 -10   0   21.83    2.15
  -4 -10   0   16.13    1.80
   4 -10   0   21.29    2.03
  -4 -10   0   23.42    2.18
  -4 -10   0   23.93    2.16
  -5 -10   0    0.64    0.60
  -5 -10   0   -0.13    0.49
   5 -10   0    0.40    0.52
   5 -10   0    0.29    0.51
  -5 -10   0    0.59    0.51
  -6 -10   0    4.32    0.89
  -6 -10   0    5.33    0.97
   6 -10   0    5.03    0.90
  -6 -10   0    4.01    0.85
   6 -10   0    4.56    0.92
  -7 -10   0   16.38    1.58
   7 -10   0   15.98    1.50
   7 -10   0   19.11    1.66
   8 -10   0   43.54    2.41
   0 -11   0   -0.14    0.55
   0 -11   0    0.13    0.52
   0 -11   0    0.15    0.50
   1 -11   0    5.20    1.04
  -1 -11   0    7.14    1.20
   1 -11   0    6.23    1.10
  -1 -11   0    5.34    1.01
  -1 -11   0    5.29    1.06
   1 -11   0    5.43    1.08
   2 -11   0    3.40    0.87
  -2 -11   0    3.07    0.84
  -2 -11   0    3.63    0.83
   2 -11   0    2.65    0.79
  -2 -11   0    2.84    0.75
   2 -11   0    3.42    0.84
  -3 -11   0    0.11    0.42
   3 -11   0    0.36    0.46
  -4 -11   0   21.86    1.67
   4 -11   0   21.76    1.80
  -5 -11   0    0.62    0.38
  -5 -11   0   -0.47    0.35
   5 -11   0    0.28    0.35
   6 -11   0    0.74    0.34
   0 -12   0    1.67    0.50
   0 -12   0    1.32    0.45
   0 -12   0    1.90    0.54
  -1 -12   0   25.15    1.73
   1 -12   0   26.40    1.79
   1 -12   0   21.70    1.56
  -1 -12   0   24.48    1.60
   1 -12   0   26.25    1.70
  -1 -12   0   24.83    1.67
 -15   0   1   -0.15    0.31
  15   0  -1   -0.25    0.29
 -14   0   1   -0.33    0.32
  14   0  -1    0.14    0.44
 -13   0   1   -0.15    0.46
 -13   0   1    0.16    0.46
  13   0  -1   -0.19    0.58
 -12   0   1   -0.17    0.56
 -12   0   1   -0.18    0.64
 -11   0   1    0.18    0.52
 -11   0   1   -0.38    0.53
 -10   0   1   -0.18    0.54
  10   0  -1   -0.19    0.56
 -10   0   1    0.34    0.46
 -10   0   1    0.17    0.45
  -9   0   1    0.33    0.43
  -9   0   1   -0.29    0.51
  -9   0   1    0.45    0.44
  -9   0   1   -0.15    0.34
  -8   0   1    0.51    0.49
  -8   0   1   -0.27    0.37
  -7   0   1    0.11    0.28
   7   0  -1    0.11    0.37
  -6   0   1    0.09    0.26
   6   0  -1    0.27    0.31
  -5   0   1    0.29    0.25
   5   0  -1    0.07    0.22
  -4   0   1   -0.03    0.10
  -4   0   1   -0.06    0.20
   4   0  -1   -0.05    0.21
  -3   0   1    0.08    0.13
  -3   0   1    0.04    0.16
   3   0  -1    0.08    0.15
  -2   0   1    0.43    0.13
  -2   0   1    0.09    0.13
   2   0  -1    0.18    0.13
   1   0  -1   -0.02    0.07
   1   0  -1    0.02    0.07
   0   0  -1    0.08    0.08
   0   0  -1    0.10    0.08
  -1   0  -1    0.03    0.10
   1   0   1    0.13    0.09
  -1   0  -1    0.11    0.11
  -1   0  -1    0.13    0.13
  -2   0  -1    0.08    0.09
  -2   0  -1    0.38    0.17
   2   0   1   -0.06    0.16
  -2   0  -1    0.04    0.16
  -3   0  -1    0.16    0.19
   3   0   1    0.14    0.18
  -3   0  -1    0.05    0.18
   4   0   1    0.12    0.34
  -4   0  -1    0.07    0.32
   5   0   1    0.31    0.29
  -5   0  -1    0.34    0.28
   6   0   1    0.20    0.35
  -6   0  -1   -0.10    0.31
   7   0   1    0.36    0.41
  -7   0  -1    0.35    0.39
  -8   0  -1    0.17    0.42
  -8   0  -1   -0.14    0.30
  -8   0  -1    0.55    0.43
  -8   0  -1    0.15    0.37
  -8   0  -1    0.15    0.31
  -9   0  -1    0.19    0.48
  -9   0  -1    0.33    0.45
  -9   0  -1    0.17    0.42
  -9   0  -1   -0.16    0.41
  10   0   1   -0.20    0.54
 -10   0  -1    0.18    0.45
 -10   0  -1    0.17    0.44
  11   0   1   -0.19    0.45
 -11   0  -1    0.17    0.36
 -11   0  -1   -0.17    0.53
 -12   0  -1    0.15    0.40
  12   0   1    0.34    0.47
 -13   0  -1    0.12    0.40
 -14   0  -1   -0.17    0.29
 -14   0  -1   -0.08    0.27
 -15  -1   1   33.83    1.96
 -15   1   1   30.68    1.89
  15  -1  -1   37.00    2.17
 -14  -1   1   22.43    1.84
  14  -1  -1   20.74    2.01
  14   1  -1   16.75    1.74
 -13  -1   1   14.99    1.77
  13  -1  -1   16.47    2.04
 -13   1   1   14.53    1.75
 -12  -1   1   24.53    2.37
 -12   1   1   18.97    2.17
 -12  -1   1   19.14    2.16
 -11  -1   1  162.65    7.47
 -11  -1   1  156.27    7.25
 -11  -1   1  154.11    7.40
 -11   1   1  157.40    7.58
  10  -1  -1   -0.39    0.54
 -10  -1   1    0.18    0.52
 -10  -1   1   -0.19    0.34
 -10   1   1    0.39    0.57
 -10  -1   1    0.16    0.42
 -10  -1   1    0.34    0.47
 -10  -1   1    0.17    0.40
 -10   1   1    0.53    0.49
  -9   1   1   23.02    2.20
   9  -1  -1   22.90    2.31
  -9  -1   1   30.03    2.54
  -9  -1   1   25.74    2.35
  -9  -1   1   25.06    2.27
  -9  -1   1   24.10    2.20
  -9  -1   1   23.11    2.17
   8   1  -1   70.62    3.88
  -8  -1   1   67.30    3.66
  -8   1   1   70.44    3.94
  -8  -1   1   68.49    3.79
  -7  -1   1   86.12    4.03
   7   1  -1   83.40    4.10
  -7  -1   1   79.35    3.95
  -7  -1   1   98.94    4.33
  -7   1   1   92.46    4.37
  -6  -1   1  407.68   13.48
   6  -1  -1  413.56   13.72
   6   1  -1  402.31   13.56
  -6   1   1  394.82   13.64
  -6  -1   1  396.03   13.47
   5  -1  -1  285.33    9.68
   5   1  -1  293.85    9.61
  -5  -1   1  272.97    9.54
  -5   1   1  271.47    9.66
   4   1  -1   31.97    1.66
   4  -1  -1   27.79    1.60
  -4   1   1   27.46    1.64
  -4  -1   1   31.48    1.64
  -3  -1   1 2539.70   76.62
  -3  -1   1 2568.05   76.38
   3  -1  -1 2590.57   76.72
   3  -1  -1 2499.67   76.43
  -3   1   1 2520.90   76.78
   3   1  -1 2513.00   76.45
  -3  -1   1 2664.81   76.72
  -2  -1   1 2195.82   65.51
   2  -1  -1 2213.96   65.45
  -2  -1   1 2196.06   65.40
  -2  -1   1 2135.24   65.33
   2  -1  -1 2145.72   65.11
   2  -1  -1 2242.63   65.46
  -2   1   1 2206.76   65.57
  -2  -1   1 2200.74   65.45
   2   1  -1 2201.22   65.32
  -1  -1   1  330.41    9.86
   1  -1  -1  322.30    9.81
  -1  -1   1  324.61    9.70
  -1  -1   1  289.49    9.74
  -1  -1   1  336.53    9.91
   1   1  -1  305.13    9.54
   1  -1  -1  337.58    9.93
   1   1  -1  329.08    9.68
  -1  -1   1  313.32    9.81
   1   1  -1  309.28    9.65
   1  -1  -1  324.42    9.89
   0  -1   1    4.34    0.34
   0  -1  -1    6.05    0.42
   0   1  -1    4.45    0.30
   0  -1  -1    4.77    0.39
   0  -1   1    5.58    0.32
   0  -1   1    4.81    0.40
   0  -1  -1    5.06    0.42
   0  -1   1    4.52    0.39
   0  -1  -1    5.80    0.41
  -1   1  -1  280.49    8.74
  -1  -1  -1  273.82    8.32
  -1   1  -1  274.69    8.68
  -1  -1  -1  284.74    8.71
   1  -1   1  276.65    8.74
   1   1   1  268.75    8.43
  -1  -1  -1  306.53    8.89
  -1  -1  -1  262.55    8.72
   1  -1   1  269.25    8.65
  -1  -1  -1  286.04    8.66
  -1  -1  -1  270.07    8.67
  -1  -1  -1  273.08    8.57
  -2   1  -1 3175.21   93.29
  -2  -1  -1 3136.46   93.22
   2  -1   1 3198.36   93.29
   2   1   1 3127.10   92.98
   2  -1   1 2992.63   92.98
  -2  -1  -1 3043.27   93.18
  -2  -1  -1 3063.52   93.22
  -2  -1  -1 3139.93   92.97
  -2  -1  -1 3139.15   93.18
  -3  -1  -1  309.84   10.17
  -3   1  -1  306.70   10.24
   3  -1   1  319.10   10.20
  -3  -1  -1  299.36   10.01
  -3  -1  -1  316.77   10.36
  -3  -1  -1  301.08   10.16
  -3   1  -1  332.32   10.24
  -3  -1  -1  301.35   10.06
  -4   1  -1  285.99    9.87
  -4  -1  -1  284.91    9.76
   4  -1   1  301.26    9.88
  -4  -1  -1  275.04    9.75
  -4  -1  -1  292.62    9.95
  -4   1  -1  304.31    9.84
  -4  -1  -1  282.41    9.68
  -5  -1  -1  443.81   13.75
   5  -1   1  386.26   13.75
  -5  -1  -1  407.52   13.68
  -5   1  -1  415.15   13.79
  -5  -1  -1  398.70   13.54
  -6  -1  -1  269.36    9.73
   6  -1   1  269.34    9.81
  -6   1  -1  264.47    9.83
  -6  -1  -1  271.01    9.73
  -6  -1  -1  264.55    9.54
   7  -1   1  817.90   27.03
  -7  -1  -1  810.74   26.86
  -7   1  -1  869.51   27.22
  -8  -1  -1    3.74    0.92
  -8   1  -1    4.19    1.00
   8  -1   1    3.99    0.94
  -8  -1  -1    5.04    0.95
  -8   1  -1    5.05    1.04
  -8  -1  -1    5.38    1.03
  -8  -1  -1    3.75    0.87
  -8  -1  -1    4.61    0.98
  -9   1  -1   -0.19    0.48
  -9   1  -1    0.34    0.44
  -9  -1  -1    0.63    0.52
   9  -1   1    1.13    0.62
   9  -1   1    1.24    0.58
  -9   1  -1    1.16    0.67
  -9  -1  -1    1.04    0.60
  -9  -1  -1    1.01    0.58
  10  -1   1    1.42    0.76
 -10  -1  -1    2.03    0.84
 -10  -1  -1    1.26    0.70
  11  -1   1   19.61    2.33
 -11  -1  -1   21.88    2.27
 -11  -1  -1   19.84    2.15
  12  -1   1    0.36    0.46
 -12  -1  -1    0.15    0.42
 -13  -1  -1   55.24    3.19
  13  -1   1   48.59    3.19
 -13  -1  -1   53.52    3.15
 -13   1  -1   49.01    2.98
 -14  -1  -1   33.98    2.02
 -14   1  -1   35.75    2.10
  14  -1   1   30.29    2.01
 -14  -1  -1   35.28    2.06
 -14   2   1    3.18    0.70
  14  -2  -1    2.67    0.76
 -14  -2   1    3.45    0.76
 -14  -2   1    4.65    0.82
 -13   2   1    5.81    1.11
  13  -2  -1    4.65    1.13
 -13  -2   1    5.10    1.04
 -12   2   1  126.72    6.51
  12  -2  -1  131.07    6.82
 -12  -2   1  132.29    6.48
 -12  -2   1  135.37    6.43
 -11  -2   1   23.57    2.36
 -11  -2   1   18.01    2.07
 -11   2   1   17.50    2.23
 -10  -2   1   11.23    1.66
 -10  -2   1   13.17    1.74
  10  -2  -1   14.06    1.90
  10  -2  -1   13.90    1.91
 -10  -2   1   10.63    1.57
 -10  -2   1   11.09    1.63
  -9   2   1  264.90   10.52
  -9  -2   1  263.25   10.54
  -9  -2   1  249.33   10.28
  -9  -2   1  264.51   10.44
  -9  -2   1  280.09   10.61
  -9  -2   1  266.04   10.36
   9  -2  -1  245.03   10.46
   9  -2  -1  259.63   10.64
   8  -2  -1   69.95    4.11
   8  -2  -1   71.74    4.06
  -8  -2   1   63.30    3.65
  -8  -2   1   71.92    3.95
  -8  -2   1   71.24    4.05
  -8  -2   1   71.60    3.92
  -8  -2   1   68.67    3.88
  -8  -2   1   69.34    3.92
  -7  -2   1  508.21   16.98
  -7  -2   1  480.50   16.52
  -7   2   1  489.00   16.81
  -6  -2   1  742.96   23.71
  -6  -2   1  737.97   23.56
   6   2  -1  758.83   23.38
  -6   2   1  689.59   23.57
  -5  -2   1    1.51    0.42
  -5  -2   1    1.71    0.46
   5   2  -1    1.78    0.46
  -5   2   1    1.20    0.40
  -4  -2   1  262.29    8.88
  -4  -2   1  255.90    8.87
   4  -2  -1  260.19    8.77
  -4  -2   1  257.39    8.53
  -4   2   1  248.14    8.74
  -3  -2   1 4236.70  125.18
  -3  -2   1 4130.39  124.92
  -3  -2   1 4139.96  124.84
  -3  -2   1 4268.65  125.18
   3  -2  -1 4129.96  124.97
  -3  -2   1 4201.42  124.83
  -3   2   1 4111.08  125.03
  -2  -2   1 8309.69  247.08
  -2  -2   1 8346.56  247.17
  -2  -2   1 8306.60  247.00
  -2  -2   1 8245.49  247.20
   2  -2  -1 8137.32  246.96
   2  -2  -1 8334.51  247.13
  -2   2   1 8202.58  247.02
  -2  -2   1 8365.23  246.84
  -2  -2   1 8232.42  246.98
   1  -2  -1  165.35    5.77
   1  -2  -1  169.29    5.74
   1  -2  -1  163.62    5.62
  -1   2   1  153.23    5.39
   1   2  -1  167.34    5.28
  -1  -2   1  177.32    5.74
   1  -2  -1  173.23    5.74
  -1  -2   1  166.70    5.63
  -1  -2   1  184.94    5.64
   1  -2  -1  177.39    5.64
   0  -2   1    3.77    0.38
   0   2  -1    4.34    0.46
   0  -2   1    4.74    0.41
   0  -2   1    4.15    0.46
   0  -2  -1    5.87    0.57
   0  -2  -1    4.33    0.49
   0  -2  -1    5.44    0.46
   0  -2   1    5.59    0.52
   0  -2  -1    5.03    0.42
  -1   2  -1 2560.01   80.28
   1  -2   1 2683.84   80.17
  -1   2  -1 2634.84   80.07
  -1  -2  -1 2693.02   80.12
  -1  -2  -1 2686.46   80.48
   1  -2   1 2648.40   80.29
  -1  -2  -1 2805.81   80.55
  -1  -2  -1 2700.02   80.42
  -1  -2  -1 2697.03   80.27
  -1  -2  -1 2660.66   80.07
  -2  -2  -1  487.24   15.90
   2  -2   1  486.12   15.68
  -2  -2  -1  520.57   16.14
  -2  -2  -1  547.71   16.05
   2  -2   1  526.35   15.89
   2  -2   1  477.97   15.67
  -2   2  -1  492.44   15.73
  -2  -2  -1  498.42   15.63
  -3  -2  -1 1838.00   58.35
  -3  -2  -1 2094.54   58.66
  -3  -2  -1 1940.30   58.41
   3  -2   1 1900.47   58.40
  -3   2  -1 1945.08   58.45
  -3  -2  -1 1843.36   58.15
  -3   2  -1 1943.77   58.33
  -4  -2  -1   93.69    3.91
  -4   2  -1  100.24    4.14
   4  -2   1   96.13    4.10
  -4  -2  -1  100.77    4.08
  -4  -2  -1   97.65    4.11
  -4  -2  -1  101.90    4.30
  -4   2  -1   98.51    4.16
  -4  -2  -1   92.40    3.81
  -5  -2  -1  129.62    5.49
  -5  -2  -1  137.08    5.66
   5  -2   1  132.78    5.52
  -5   2  -1  138.55    5.62
  -5  -2  -1  132.09    5.33
  -5   2  -1  149.07    5.74
  -6  -2  -1   73.26    3.83
   6  -2   1   83.16    4.05
  -6   2  -1   75.57    3.93
  -6  -2  -1   81.33    3.80
  -7  -2  -1  627.28   20.51
  -7   2  -1  632.74   20.61
   7  -2   1  594.17   20.68
   7  -2   1  587.86   20.64
  -7  -2  -1  587.38   20.41
  -7  -2  -1  636.17   20.62
  -7  -2  -1  604.04   20.49
  -7  -2  -1  603.53   20.53
  -8  -2  -1   76.43    4.41
  -8   2  -1   78.52    4.45
  -8   2  -1   83.68    4.73
   8  -2   1   78.95    4.65
   8  -2   1   83.43    4.65
  -8  -2  -1   78.75    4.45
  -8  -2  -1   80.07    4.50
  -8  -2  -1   81.42    4.41
  -9  -2  -1   71.22    4.30
  -9   2  -1   64.46    4.17
  -9   2  -1   69.49    4.28
   9  -2   1   61.58    4.35
  -9   2  -1   68.67    4.33
  -9  -2  -1   68.24    4.22
  -9  -2  -1   63.85    4.09
  -9  -2  -1   72.27    4.22
   9  -2   1   65.67    4.30
   9  -2   1   67.30    4.38
 -10  -2  -1   63.54    4.20
  10  -2   1   70.16    4.61
 -10   2  -1   70.33    4.43
 -10  -2  -1   65.64    4.22
 -10  -2  -1   58.55    3.89
  10  -2   1   64.74    4.40
  11  -2   1    2.63    0.94
 -11  -2  -1    1.58    0.74
 -11  -2  -1    1.65    0.71
  11  -2   1    2.34    0.89
  12  -2   1    7.70    1.33
 -12  -2  -1    5.27    1.07
 -12  -2  -1    5.94    1.18
  12  -2   1    6.03    1.26
 -13  -2  -1    0.34    0.39
 -13  -2  -1    0.55    0.43
  13  -2   1    0.27    0.44
 -14  -2  -1    0.35    0.27
  14  -2   1    0.57    0.35
 -14  -3   1    0.59    0.39
  14  -3  -1    0.58    0.45
 -13  -3   1    0.28    0.41
 -13   3   1   -0.42    0.49
  13  -3  -1   -0.16    0.53
 -12  -3   1   79.60    4.60
 -12  -3   1   77.58    4.45
 -12   3   1   66.96    4.40
  12  -3  -1   70.90    4.60
  12  -3  -1   84.62    4.89
  11  -3  -1    4.49    1.20
  11  -3  -1    3.27    1.07
 -11  -3   1    2.94    0.88
 -11  -3   1    3.03    0.95
 -11  -3   1    2.97    0.88
 -10  -3   1   55.12    3.66
  10  -3  -1   56.16    4.02
 -10  -3   1   49.99    3.76
 -10  -3   1   54.69    3.76
 -10  -3   1   62.99    3.98
  10  -3  -1   52.16    4.07
  -9  -3   1   61.42    3.74
  -9   3   1   58.16    3.83
  -9  -3   1   57.15    3.82
   9  -3  -1   54.72    3.92
   9  -3  -1   57.47    3.91
  -9  -3   1   59.52    3.81
  -9  -3   1   52.97    3.61
  -9  -3   1   59.35    3.84
  -9  -3   1   64.75    3.88
  -8  -3   1   69.68    3.95
   8  -3  -1   67.76    4.10
   8  -3  -1   71.09    4.24
  -8  -3   1   73.28    4.10
  -8  -3   1   68.86    4.01
  -8  -3   1   68.47    3.93
  -8  -3   1   71.49    4.17
  -8  -3   1   65.91    3.90
  -7  -3   1  509.48   17.38
  -7  -3   1  503.21   17.21
   7  -3  -1  483.54   17.16
  -7   3   1  517.47   17.34
  -6  -3   1   17.33    1.61
  -6  -3   1   14.76    1.48
   6  -3  -1   15.88    1.53
  -6   3   1   17.62    1.58
  -5  -3   1  302.79   10.37
  -5  -3   1  296.14   10.30
   5  -3  -1  278.22   10.04
  -5   3   1  282.43   10.08
  -4  -3   1   23.24    1.61
  -4  -3   1   23.03    1.50
  -4  -3   1   24.42    1.67
  -4   3   1   19.57    1.40
   4  -3  -1   19.88    1.40
   3  -3  -1  353.10   11.15
   3  -3  -1  305.65   10.91
   3  -3  -1  331.21   11.38
  -3  -3   1  341.15   10.90
  -3  -3   1  337.03   11.36
  -3  -3   1  336.29   11.27
  -3  -3   1  342.43   11.10
  -3  -3   1  365.16   11.18
   2  -3  -1   54.91    2.53
  -2   3   1   58.87    2.45
   2  -3  -1   58.35    2.69
  -2  -3   1   54.21    2.37
  -2  -3   1   57.68    2.64
  -2  -3   1   57.14    2.57
   1  -3  -1   28.09    1.46
   1  -3  -1   26.95    1.57
  -1  -3   1   33.09    1.65
   1  -3  -1   30.54    1.67
  -1  -3   1   27.48    1.56
  -1  -3   1   28.14    1.61
  -1  -3   1   29.90    1.59
   0  -3  -1  967.80   28.89
   0  -3   1  943.41   28.80
   0   3  -1  932.72   28.74
   0  -3  -1  895.08   28.50
   0  -3   1  941.64   28.82
   0  -3   1  967.42   28.67
   0  -3  -1  932.12   28.99
   0  -3  -1  922.14   28.99
   0  -3   1  931.25   28.91
  -1  -3  -1  226.38    7.62
  -1   3  -1  206.20    7.51
   1  -3   1  224.96    7.68
  -1  -3  -1  223.38    7.89
  -1  -3  -1  226.94    7.83
   1  -3   1  223.03    7.68
  -1  -3  -1  228.82    7.79
  -2  -3  -1   35.13    2.06
  -2  -3  -1   36.78    2.00
  -2  -3  -1   36.68    2.09
   2  -3   1   35.24    1.89
  -2  -3  -1   34.28    1.81
   2  -3   1   31.26    1.79
  -3  -3  -1   44.09    2.49
  -3  -3  -1   42.29    2.40
   3  -3   1   44.94    2.31
  -3   3  -1   42.31    2.35
   3  -3   1   40.21    2.18
  -4  -3  -1    8.98    1.09
  -4  -3  -1    6.49    0.93
   4  -3   1    7.81    0.97
  -4   3  -1    7.81    0.90
  -4   3  -1    6.53    0.96
  -5  -3  -1  166.63    6.62
  -5  -3  -1  160.35    6.59
  -5  -3  -1  168.34    6.80
   5  -3   1  158.97    6.53
  -5   3  -1  157.51    6.44
  -5   3  -1  169.97    6.75
  -6  -3  -1  123.38    5.82
   6  -3   1  141.58    6.02
  -6   3  -1  137.77    5.88
  -7  -3  -1   16.46    1.74
   7  -3   1   13.91    1.77
  -7   3  -1   13.86    1.64
   7  -3   1   13.97    1.71
   7  -3   1   14.14    1.71
  -7  -3  -1   15.55    1.72
  -7  -3  -1   14.01    1.64
  -7  -3  -1   15.97    1.73
  -7  -3  -1   16.52    1.76
  -8  -3  -1  339.51   12.56
  -8   3  -1  302.38   12.26
   8  -3   1  316.32   12.87
   8  -3   1  335.28   12.70
   8  -3   1  313.68   12.56
   8  -3   1  326.24   12.72
  -8  -3  -1  332.22   12.46
  -8  -3  -1  344.65   12.62
  -8  -3  -1  343.03   12.55
  -9  -3  -1    2.01    0.79
  -9   3  -1    2.87    0.90
   9  -3   1    2.61    0.94
  -9  -3  -1    2.18    0.87
  -9  -3  -1    2.81    0.88
  -9  -3  -1    4.02    0.96
   9  -3   1    2.56    0.85
   9  -3   1    3.95    1.07
   9  -3   1    1.93    0.83
 -10  -3  -1   94.58    5.21
  10  -3   1   85.17    5.19
  10  -3   1   86.88    5.43
 -10  -3  -1   82.06    4.87
 -10  -3  -1   87.76    4.96
 -11  -3  -1   38.64    3.04
  11  -3   1   41.26    3.33
 -11  -3  -1   29.75    2.64
 -11  -3  -1   32.39    2.74
 -11  -3  -1   40.42    3.04
 -11  -3  -1   39.51    2.97
  11  -3   1   36.48    3.22
  12  -3   1   28.60    2.65
 -12  -3  -1   31.09    2.41
 -12  -3  -1   30.39    2.41
  12  -3   1   31.33    2.66
 -13  -3  -1   32.88    2.19
  13  -3   1   35.62    2.49
 -14  -4   1    0.88    0.39
  14  -4  -1    1.16    0.48
 -13  -4   1   64.84    3.50
 -13   4   1   60.51    3.48
  13  -4  -1   62.67    3.70
  13  -4  -1   65.44    3.83
 -12   4   1    0.68    0.59
 -12  -4   1    1.19    0.62
 -12  -4   1    2.25    0.80
  12  -4  -1    1.13    0.74
  12  -4  -1    1.53    0.73
 -12  -4   1    2.36    0.75
 -11  -4   1    9.79    1.46
 -11  -4   1   11.36    1.63
  11  -4  -1   10.38    1.63
  11  -4  -1   10.27    1.74
 -11  -4   1   10.84    1.55
  10  -4  -1   50.93    3.95
  10  -4  -1   49.84    3.70
  10  -4  -1   57.66    4.24
 -10  -4   1   54.76    3.66
 -10  -4   1   52.34    3.72
 -10  -4   1   59.99    3.83
   9  -4  -1   60.44    4.22
   9  -4  -1   55.98    3.89
  -9   4   1   56.54    3.90
   9  -4  -1   57.82    4.16
  -9  -4   1   62.39    3.95
  -9  -4   1   67.34    4.08
   8  -4  -1  526.85   18.56
   8  -4  -1  472.83   18.03
   8  -4  -1  506.67   18.66
   8  -4  -1  496.76   18.44
  -8  -4   1  510.32   18.21
  -8  -4   1  509.76   18.27
  -8  -4   1  528.39   18.17
  -8  -4   1  547.95   18.19
  -8  -4   1  539.93   17.96
  -8  -4   1  543.17   18.22
  -8  -4   1  495.56   17.74
   7  -4  -1    3.71    0.83
   7  -4  -1    3.18    0.90
   7  -4  -1    5.12    1.05
   7  -4  -1    3.24    0.93
  -7  -4   1    4.15    0.89
  -7  -4   1    2.75    0.85
  -7  -4   1    3.98    0.88
  -7  -4   1    3.58    0.84
  -7  -4   1    3.96    0.85
  -7  -4   1    3.35    0.83
  -7  -4   1    4.53    0.89
  -7  -4   1    4.93    0.97
  -6  -4   1   19.72    1.81
   6  -4  -1   16.26    1.73
   6  -4  -1   15.73    1.55
   5  -4  -1  155.67    6.61
  -5  -4   1  155.69    6.46
   4  -4  -1  237.62    9.20
  -4  -4   1  243.99    9.13
  -4  -4   1  260.19    8.95
   3  -4  -1   35.54    2.05
   3  -4  -1   33.78    2.18
  -3  -4   1   32.91    2.00
  -3  -4   1   33.63    2.18
  -3  -4   1   34.10    2.02
   2  -4  -1    5.25    0.76
  -2  -4   1    5.12    0.62
   2  -4  -1    5.84    0.72
   2  -4  -1    5.34    0.83
  -2  -4   1    5.35    0.74
  -2  -4   1    5.30    0.74
   2  -4  -1    4.96    0.75
  -1  -4   1  935.11   28.42
   1  -4  -1  900.35   28.48
   1  -4  -1  894.05   28.57
  -1  -4   1  939.79   28.51
  -1  -4   1  901.62   28.37
  -1  -4   1  880.52   28.47
   0  -4  -1  482.54   15.91
   0  -4   1  485.31   15.82
   0  -4   1  492.50   15.79
   0   4  -1  499.24   15.72
   0  -4   1  497.23   15.97
   0  -4   1  471.97   15.98
   1  -4   1 1408.97   44.45
  -1  -4  -1 1427.62   44.47
   1  -4   1 1514.17   44.39
  -1  -4  -1 1430.16   44.65
   1  -4   1 1445.44   44.58
   2  -4   1  108.69    4.59
  -2  -4  -1  101.44    4.36
  -2  -4  -1  110.21    4.64
  -2  -4  -1  107.65    4.70
   2  -4   1  106.85    4.56
  -2  -4  -1  109.07    4.79
  -3   4  -1    4.55    0.80
  -3  -4  -1    5.23    0.87
  -3  -4  -1    4.48    0.82
  -3  -4  -1    5.43    0.86
  -4   4  -1  437.00   15.05
  -4  -4  -1  423.65   15.10
  -4  -4  -1  453.80   15.28
  -5   4  -1   27.30    2.23
  -5  -4  -1   28.84    2.27
  -6  -4  -1  103.99    4.89
   6  -4   1  113.51    5.43
   6  -4   1   99.52    5.07
  -6  -4  -1   98.54    5.08
   6  -4   1   97.68    5.30
  -6  -4  -1  101.61    5.02
  -6  -4  -1  109.95    5.08
  -7  -4  -1    9.33    1.38
   7  -4   1   12.92    1.80
  -7  -4  -1   10.10    1.43
  -7  -4  -1   12.26    1.58
   7  -4   1   11.88    1.61
   7  -4   1   13.01    1.71
  -8  -4  -1   54.18    3.57
   8  -4   1   48.81    3.79
  -8  -4  -1   52.07    3.51
  -8  -4  -1   52.16    3.55
  -8  -4  -1   54.94    3.62
   8  -4   1   49.64    3.67
   8  -4   1   48.93    3.55
  -9  -4  -1  285.91   11.56
   9  -4   1  293.31   12.31
  -9  -4  -1  298.58   11.53
  -9  -4  -1  295.43   11.63
   9  -4   1  302.80   12.06
   9  -4   1  281.59   11.81
 -10  -4  -1   10.18    1.54
  10  -4   1    7.24    1.42
  10  -4   1   11.60    1.75
 -10  -4  -1   10.54    1.54
 -10  -4  -1    8.01    1.32
 -10  -4  -1    9.98    1.54
  10  -4   1   10.02    1.76
  11  -4   1    7.57    1.46
  11  -4   1    8.52    1.43
 -11  -4  -1    6.72    1.16
 -11  -4  -1    7.04    1.25
  11  -4   1   11.35    1.73
  12  -4   1    0.44    0.48
 -12  -4  -1    0.11    0.31
 -12  -4  -1    0.51    0.48
  12  -4   1    0.17    0.46
  13  -4   1    4.50    0.83
 -13  -4  -1    4.44    0.72
  13  -4   1    4.81    0.84
 -13  -5   1    1.09    0.49
 -13  -5   1    0.60    0.39
  13  -5  -1    0.75    0.52
 -12   5   1   68.63    4.00
  12  -5  -1   68.87    4.23
 -12  -5   1   70.29    3.91
  11  -5  -1   46.96    3.61
 -11  -5   1   42.21    3.17
 -11  -5   1   43.86    3.18
  11  -5  -1   42.47    3.50
  10  -5  -1   17.91    2.28
 -10  -5   1   14.50    1.89
 -10  -5   1   16.78    1.97
  10  -5  -1   14.86    2.13
   9  -5  -1  152.30    7.54
   9  -5  -1  163.41    7.94
  -9  -5   1  144.66    7.00
  -9  -5   1  153.38    7.18
   8  -5  -1   10.10    1.74
   8  -5  -1    9.02    1.59
   8  -5  -1   12.61    1.88
   8  -5  -1   11.73    1.74
  -8  -5   1   11.41    1.58
  -8  -5   1    9.85    1.51
  -8  -5   1   13.30    1.79
  -8  -5   1   13.31    1.70
  -8  -5   1   10.21    1.52
  -8  -5   1   12.89    1.67
  -8  -5   1    9.95    1.48
   7  -5  -1   96.49    5.41
   7  -5  -1  102.89    5.67
  -7  -5   1  105.14    5.26
  -7  -5   1   95.50    5.08
  -7  -5   1  104.28    5.46
   7  -5  -1   99.62    5.37
  -7  -5   1  106.80    5.20
  -7  -5   1   98.10    4.99
  -7  -5   1  108.96    5.32
   6  -5  -1    0.35    0.41
   6  -5  -1    0.17    0.30
  -6  -5   1    0.43    0.42
  -6  -5   1    0.81    0.47
  -6  -5   1   -0.14    0.43
  -6  -5   1    0.27    0.49
  -6  -5   1   -0.13    0.40
   6  -5  -1    0.30    0.35
  -6  -5   1   -0.14    0.40
  -6  -5   1    1.06    0.65
   5  -5  -1    1.05    0.52
  -5  -5   1    3.06    0.80
   4  -5  -1  866.70   28.16
   4  -5  -1  834.22   27.98
  -4  -5   1  898.46   28.14
   3  -5  -1   32.99    2.21
   3  -5  -1   30.14    2.24
  -3  -5   1   32.09    2.20
  -3  -5   1   37.17    2.48
  -3  -5   1   32.16    2.23
   2  -5  -1  595.95   19.91
  -2  -5   1  602.34   19.98
   2  -5  -1  609.36   20.20
  -2  -5   1  627.04   20.08
   1  -5  -1  336.93   11.74
   1  -5  -1  334.51   11.94
  -1  -5   1  340.35   11.82
  -1  -5   1  326.71   11.76
   0  -5   1    8.78    1.00
   0  -5  -1    9.76    1.15
   0  -5   1    9.71    1.17
   0  -5   1    8.53    1.10
   1  -5   1   22.73    1.72
  -1  -5  -1   23.18    1.77
   1  -5   1   21.75    1.80
   1  -5   1   21.42    1.80
  -1  -5  -1   21.09    1.81
  -2  -5  -1  181.66    6.95
  -2  -5  -1  184.90    7.25
   2  -5   1  174.49    7.11
  -2   5  -1  163.59    6.86
   2  -5   1  179.04    7.04
  -3  -5  -1  118.76    5.37
  -3  -5  -1  122.40    5.55
  -3   5  -1  110.32    5.12
   3  -5   1  101.97    5.03
  -4  -5  -1  259.94   10.02
   4  -5   1  242.44    9.64
  -4   5  -1  251.93    9.72
   5  -5   1  263.39   10.66
  -5   5  -1  279.11   10.59
  -5  -5  -1  247.83   10.28
  -5  -5  -1  261.75   10.45
  -5  -5  -1  279.03   10.21
  -5  -5  -1  263.60   10.18
  -5  -5  -1  256.37   10.50
   5  -5   1  272.20   10.52
  -5  -5  -1  282.39   10.16
  -5  -5  -1  272.27   10.23
   6  -5   1   51.21    3.69
  -6  -5  -1   56.60    3.65
  -6  -5  -1   55.45    3.41
  -6  -5  -1   52.82    3.65
  -6  -5  -1   56.31    3.49
  -6  -5  -1   49.71    3.28
  -6  -5  -1   54.10    3.44
   6  -5   1   53.95    3.67
  -7  -5  -1    4.30    1.03
   7  -5   1    9.81    1.61
   7  -5   1    6.28    1.18
  -7  -5  -1    6.55    1.26
  -7  -5  -1    5.85    1.12
   7  -5   1    4.61    1.17
  -7  -5  -1    6.48    1.21
  -7  -5  -1    5.05    1.14
   8  -5   1   27.62    2.74
   8  -5   1   29.50    2.66
   8  -5   1   30.42    2.95
  -8  -5  -1   20.96    2.23
  -8  -5  -1   28.63    2.57
   9  -5   1    3.98    1.14
   9  -5   1    4.14    1.08
  -9  -5  -1    4.70    1.14
   9  -5   1    4.41    1.24
  10  -5   1    0.59    0.68
  10  -5   1    1.44    0.75
  10  -5   1    2.20    0.95
 -10  -5  -1    1.53    0.77
  11  -5   1   16.43    1.95
  11  -5   1   19.40    1.99
  11  -5   1   19.66    2.21
 -11  -5  -1   16.78    1.83
 -11  -5  -1   19.64    2.01
  12  -5   1   12.82    1.56
 -12  -5  -1   11.86    1.35
  12  -5   1   10.85    1.34
 -12  -5  -1   14.45    1.45
  12  -5   1   12.41    1.41
  13  -6  -1    1.80    0.53
 -13  -6   1    1.10    0.41
 -13  -6   1    1.55    0.44
 -12  -6   1   -0.14    0.34
  12  -6  -1   -0.15    0.44
 -12  -6   1   -0.35    0.38
  12  -6  -1    0.14    0.44
  11  -6  -1    3.02    1.02
  11  -6  -1    4.68    1.15
 -11  -6   1    3.76    0.95
 -11  -6   1    2.49    0.71
 -11  -6   1    5.30    1.07
  10  -6  -1   24.27    2.68
  10  -6  -1   26.84    2.66
 -10  -6   1   24.47    2.33
 -10  -6   1   23.90    2.48
   9  -6  -1   48.12    3.93
   9  -6  -1   49.58    3.71
  -9  -6   1   41.58    3.27
   8  -6  -1  253.15   10.98
  -8  -6   1  248.80   10.23
  -8  -6   1  243.47   10.00
   8  -6  -1  242.55   10.44
  -8  -6   1  235.09   10.04
  -8  -6   1  235.86    9.81
  -8  -6   1  263.95   10.25
   7  -6  -1   11.59    1.71
   7  -6  -1   11.74    1.83
  -7  -6   1   10.23    1.52
  -7  -6   1   11.16    1.62
  -7  -6   1   10.61    1.65
   7  -6  -1    8.02    1.48
  -7  -6   1   10.34    1.56
  -7  -6   1   11.14    1.57
  -7  -6   1    8.90    1.41
  -6  -6   1    5.36    1.12
  -6  -6   1    7.43    1.30
  -6  -6   1    7.43    1.29
  -6  -6   1    6.68    1.31
  -6  -6   1    6.41    1.24
   6  -6  -1    5.57    1.14
   6  -6  -1    4.96    1.12
   6  -6  -1    3.88    1.10
  -6  -6   1    4.59    1.11
  -6  -6   1    6.28    1.23
  -6  -6   1    4.12    0.95
  -6  -6   1    6.66    1.20
  -5  -6   1   45.59    3.10
  -5  -6   1   48.72    3.37
   5  -6  -1   38.63    3.09
  -5  -6   1   41.52    3.06
  -5  -6   1   40.87    2.92
  -5  -6   1   42.13    3.17
   5  -6  -1   41.89    3.18
   5  -6  -1   43.34    3.31
  -5  -6   1   43.65    3.01
  -5  -6   1   49.04    3.10
  -5  -6   1   41.32    2.95
   4  -6  -1  377.30   14.28
  -4  -6   1  379.35   14.23
  -4  -6   1  397.13   14.17
  -4  -6   1  392.57   13.93
   4  -6  -1  364.72   14.11
  -4  -6   1  400.90   14.39
   4  -6  -1  360.05   13.86
  -4  -6   1  422.40   13.98
   4  -6  -1  376.61   14.42
  -4  -6   1  391.00   13.88
  -4  -6   1  404.26   14.01
  -4  -6   1  397.94   13.89
   3  -6  -1  119.83    5.60
  -3  -6   1  131.63    5.70
  -3  -6   1  117.57    5.57
   3  -6  -1  119.69    5.83
  -3  -6   1  130.55    5.96
   2  -6  -1   14.81    1.59
   2  -6  -1   14.42    1.66
  -2  -6   1   14.30    1.59
   1  -6  -1  181.43    7.52
   1  -6  -1  183.32    7.75
  -1  -6   1  189.00    7.76
   0  -6  -1    4.35    0.90
   0  -6   1    5.50    1.00
   0  -6   1    4.36    0.91
   1  -6   1  332.22   12.19
  -1  -6  -1  327.51   12.21
   1  -6   1  323.77   12.19
  -1  -6  -1  334.60   11.97
   1  -6   1  321.37   11.72
   2  -6   1   15.01    1.70
  -2  -6  -1   19.66    1.94
   2  -6   1   16.41    1.66
  -2  -6  -1   13.24    1.57
  -2  -6  -1   20.44    1.89
  -2  -6  -1   16.17    1.63
   3  -6   1   45.14    3.22
  -3  -6  -1   46.22    3.19
  -3  -6  -1   47.26    3.38
  -3  -6  -1   47.03    3.26
  -3  -6  -1   50.20    3.24
  -3  -6  -1   44.20    3.03
  -3  -6  -1   56.27    3.53
   3  -6   1   47.61    3.27
   3  -6   1   45.40    3.10
  -3  -6  -1   48.19    3.06
   4  -6   1   49.70    3.40
  -4  -6  -1   51.72    3.56
  -4  -6  -1   54.56    3.59
  -4  -6  -1   49.78    3.60
   4  -6   1   46.84    3.50
   4  -6   1   51.38    3.57
  -4   6  -1   56.91    3.62
  -4  -6  -1   57.55    3.54
  -4  -6  -1   59.35    3.53
   4  -6   1   56.28    3.58
  -4  -6  -1   57.29    3.43
  -4  -6  -1   52.73    3.37
   5  -6   1   51.55    3.54
  -5  -6  -1   50.70    3.45
  -5  -6  -1   46.56    3.41
  -5  -6  -1   48.28    3.66
  -5  -6  -1   51.21    3.59
   5  -6   1   48.01    3.55
  -5   6  -1   43.79    3.36
   5  -6   1   47.35    3.53
  -5  -6  -1   57.79    3.49
  -5  -6  -1   47.21    3.29
   5  -6   1   42.94    3.31
  -5  -6  -1   54.44    3.38
  -5  -6  -1   49.09    3.32
   6  -6   1  110.14    5.76
  -6  -6  -1  100.91    5.55
  -6  -6  -1  108.04    5.63
  -6  -6  -1  109.88    5.98
  -6  -6  -1  107.33    5.75
   6  -6   1  112.02    6.03
   6  -6   1  102.54    5.79
  -6  -6  -1  107.07    5.42
   6  -6   1   96.81    5.56
  -6  -6  -1  106.16    5.44
  -6  -6  -1  104.39    5.43
   7  -6   1  105.15    5.98
  -7  -6  -1   90.61    5.54
  -7  -6  -1   90.34    5.34
  -7  -6  -1   99.34    5.41
  -7  -6  -1  100.43    5.28
   7  -6   1  100.00    5.65
  -7  -6  -1  100.73    5.25
  -7  -6  -1  103.74    5.39
  -7  -6  -1   99.65    5.30
   8  -6   1    1.39    0.76
  -8  -6  -1    0.91    0.60
  -8  -6  -1    0.65    0.78
  -8  -6  -1    0.21    0.49
  -8  -6  -1    0.70    0.57
   8  -6   1    1.24    0.84
  -9  -6  -1   58.45    3.72
  -9  -6  -1   55.87    3.97
   9  -6   1   57.42    4.01
   9  -6   1   52.82    4.11
  -9  -6  -1   51.63    3.58
  10  -6   1    1.25    0.67
  10  -6   1    1.80    0.78
 -10  -6  -1    1.96    0.72
 -10  -6  -1    0.85    0.59
  11  -6   1    4.54    0.94
 -11  -6  -1    2.52    0.71
  11  -6   1    1.44    0.69
 -11  -6  -1    3.29    0.80
  12  -6   1   30.95    2.16
 -12  -6  -1   33.03    2.01
  12  -6   1   25.25    1.93
 -12  -6  -1   27.96    1.90
 -12  -7   1   23.19    1.82
  12  -7  -1   27.42    2.02
  12  -7  -1   24.08    1.87
 -12  -7   1   26.17    1.79
  11  -7  -1   -0.32    0.47
  11  -7  -1    0.42    0.49
 -11  -7   1    0.24    0.35
 -11  -7   1    0.14    0.32
  10  -7  -1    3.59    1.02
 -10  -7   1    4.30    1.02
  10  -7  -1    2.88    0.89
 -10  -7   1    2.75    0.80
   9  -7  -1   80.30    5.15
  -9  -7   1   76.46    4.82
  -9  -7   1   79.06    4.65
   9  -7  -1   82.75    4.87
  -9  -7   1   79.93    4.52
   8  -7  -1    4.02    1.19
  -8  -7   1    3.67    1.05
  -8  -7   1    5.21    1.27
  -8  -7   1    5.38    1.23
   8  -7  -1    5.37    1.19
  -8  -7   1    5.32    1.15
  -8  -7   1    3.88    0.99
  -8  -7   1    5.58    1.21
  -7  -7   1   14.64    1.99
  -7  -7   1   13.52    1.81
  -7  -7   1   16.18    1.98
   7  -7  -1   11.02    1.96
  -7  -7   1   12.64    1.77
  -7  -7   1   14.48    1.77
  -7  -7   1   14.80    1.82
  -6  -7   1    0.53    0.52
  -6  -7   1    0.67    0.67
  -6  -7   1    1.27    0.66
   6  -7  -1    1.89    0.73
  -6  -7   1    2.25    0.82
   6  -7  -1    0.90    0.67
  -6  -7   1    0.71    0.74
  -6  -7   1    2.39    0.94
  -6  -7   1    0.65    0.61
   5  -7  -1   86.13    5.12
  -5  -7   1   79.33    4.61
  -5  -7   1   84.66    5.02
  -5  -7   1   90.51    4.76
   5  -7  -1   75.28    4.83
  -5  -7   1   79.10    4.91
   5  -7  -1   81.65    5.14
  -5  -7   1   83.60    4.64
  -5  -7   1   75.46    4.48
  -5  -7   1   96.16    4.91
  -4  -7   1  107.66    5.70
   4  -7  -1   96.62    5.62
  -4  -7   1  102.92    5.29
   4  -7  -1   99.39    5.62
  -4  -7   1   99.85    5.61
  -4  -7   1  112.87    5.41
   4  -7  -1  107.45    5.84
  -4  -7   1  106.26    5.39
  -4  -7   1  110.01    5.48
  -4  -7   1  109.55    5.34
   3  -7  -1    1.89    0.74
   3  -7  -1    1.87    0.70
   3  -7  -1    1.50    0.65
   3  -7  -1    1.12    0.62
  -3  -7   1    1.70    0.70
  -3  -7   1    0.95    0.64
  -3  -7   1    1.85    0.72
   2  -7  -1   18.75    2.07
   2  -7  -1   11.45    1.62
   2  -7  -1   16.09    1.84
  -2  -7   1   16.28    1.88
  -2  -7   1   17.91    1.90
  -2  -7   1   14.66    1.78
   2  -7  -1   16.91    1.92
   2  -7  -1   15.79    1.88
  -2  -7   1   18.17    1.95
   1  -7  -1   89.72    4.84
   1  -7  -1   87.21    4.81
  -1  -7   1   92.57    4.83
  -1  -7   1   88.13    4.72
   1  -7  -1   85.54    4.76
  -1  -7   1   96.05    4.94
   0  -7   1  143.22    6.84
   0  -7  -1  148.03    6.82
   0  -7  -1  151.52    6.83
   0  -7  -1  142.59    6.99
   0  -7   1  159.15    7.10
   0  -7  -1  158.57    7.29
   0  -7   1  144.12    6.75
   0  -7   1  145.31    6.77
   0  -7   1  157.89    6.91
   0  -7  -1  155.47    6.84
   1  -7   1  163.69    7.54
  -1  -7  -1  164.68    7.28
  -1  -7  -1  169.61    7.43
  -1  -7  -1  168.01    7.33
  -1  -7  -1  148.09    6.98
   1  -7   1  169.72    7.60
  -1  -7  -1  164.30    7.74
  -1  -7  -1  162.59    7.55
   1  -7   1  165.64    7.34
   1  -7   1  174.37    7.44
   1  -7   1  160.70    7.29
  -1  -7  -1  174.69    7.40
  -2  -7  -1   12.46    1.61
  -2  -7  -1    9.05    1.45
   2  -7   1    9.82    1.52
  -2  -7  -1   11.78    1.63
  -2  -7  -1   11.02    1.50
  -2  -7  -1   12.09    1.60
   2  -7   1   11.84    1.64
  -2  -7  -1   10.81    1.64
  -2  -7  -1   11.60    1.66
   2  -7   1    9.43    1.47
   2  -7   1    9.81    1.47
  -2  -7  -1    9.59    1.46
  -3  -7  -1  155.18    7.19
  -3  -7  -1  146.06    6.71
  -3  -7  -1  143.63    6.92
  -3  -7  -1  155.06    6.94
  -3  -7  -1  152.39    6.94
   3  -7   1  138.02    7.02
  -3  -7  -1  158.63    7.31
  -3  -7  -1  150.70    7.39
   3  -7   1  138.40    7.07
  -3  -7  -1  141.74    6.68
  -4  -7  -1    2.37    0.77
  -4  -7  -1    2.03    0.75
   4  -7   1    1.63    0.80
  -4  -7  -1    2.32    0.88
  -4  -7  -1    1.71    0.78
  -4  -7  -1    2.37    0.99
  -4  -7  -1    3.97    1.07
   4  -7   1    4.24    1.10
   4  -7   1    1.95    0.74
  -4  -7  -1    3.36    0.96
  -4  -7  -1    4.06    1.04
   5  -7   1   56.41    3.92
   5  -7   1   61.97    4.27
   5  -7   1   58.62    4.28
  -5  -7  -1   59.67    3.96
  -5  -7  -1   64.48    4.29
  -5  -7  -1   56.83    4.19
  -5  -7  -1   66.56    4.22
  -5  -7  -1   71.33    4.21
   5  -7   1   54.70    4.12
   5  -7   1   55.62    3.96
  -5  -7  -1   59.44    3.86
  -5  -7  -1   62.88    3.99
  -5  -7  -1   61.79    3.87
   6  -7   1    0.88    0.61
  -6  -7  -1    0.56    0.64
  -6  -7  -1    1.55    0.70
   6  -7   1    0.87    0.64
  -6  -7  -1    0.61    0.56
  -6  -7  -1    2.43    1.01
  -6  -7  -1    1.41    0.82
  -6  -7  -1    1.31    0.76
   6  -7   1    0.19    0.57
  -6  -7  -1   -0.17    0.60
   7  -7   1    3.59    1.05
  -7  -7  -1    3.15    0.95
   7  -7   1    2.57    0.97
  -7  -7  -1    2.99    0.92
  -7  -7  -1    3.53    1.04
  -7  -7  -1    3.22    1.06
  -7  -7  -1    3.91    0.99
  -7  -7  -1    1.72    0.81
   7  -7   1    2.38    0.88
  -7  -7  -1    1.73    0.79
  -8  -7  -1   97.54    5.30
  -8  -7  -1   92.65    5.49
  -8  -7  -1   97.76    5.35
   8  -7   1  106.83    5.96
  -8  -7  -1  101.04    5.20
  -8  -7  -1   94.28    5.05
   8  -7   1  103.57    5.62
  -9  -7  -1   31.34    2.52
  -9  -7  -1   27.06    2.57
   9  -7   1   33.55    2.95
   9  -7   1   28.16    2.58
  -9  -7  -1   29.28    2.40
  10  -7   1    5.24    1.09
  10  -7   1    6.99    1.22
 -10  -7  -1    6.55    1.02
 -10  -7  -1    6.49    1.08
  11  -7   1    0.12    0.28
  11  -7   1    0.75    0.38
 -11  -7  -1    0.35    0.32
 -11  -7  -1    0.10    0.27
 -11  -8   1    4.57    0.77
  11  -8  -1    3.78    0.74
 -11  -8   1    4.14    0.68
  11  -8  -1    3.80    0.71
  10  -8  -1   16.45    1.87
 -10  -8   1   21.26    1.94
  10  -8  -1   16.60    1.70
 -10  -8   1   16.74    1.63
 -10  -8   1   20.61    1.71
  -9  -8   1   26.34    2.30
  -9  -8   1   25.61    2.36
   9  -8  -1   26.54    2.58
  -9  -8   1   22.96    2.04
  -8  -8   1    0.89    0.69
  -8  -8   1    0.19    0.51
   8  -8  -1    0.86    0.74
  -8  -8   1    1.16    0.71
  -8  -8   1    0.48    0.53
  -7  -8   1   14.31    1.95
  -7  -8   1   14.64    1.96
   7  -8  -1   14.47    2.09
  -7  -8   1   15.29    1.78
  -7  -8   1   17.19    2.05
  -7  -8   1   14.08    1.84
  -6  -8   1   51.61    3.77
  -6  -8   1   51.07    3.81
  -6  -8   1   53.55    3.63
   6  -8  -1   52.20    4.00
  -6  -8   1   44.69    3.46
  -6  -8   1   51.89    3.48
  -5  -8   1    2.07    0.81
  -5  -8   1    1.69    0.86
  -5  -8   1    1.33    0.76
  -5  -8   1    2.02    0.86
  -5  -8   1    2.37    0.90
  -5  -8   1    2.87    0.95
   5  -8  -1    2.70    1.02
  -4  -8   1  151.37    7.46
   4  -8  -1  142.42    7.47
   4  -8  -1  144.94    7.25
  -4  -8   1  172.26    7.43
  -4  -8   1  154.18    7.13
   3  -8  -1  202.90    9.10
   3  -8  -1  178.60    8.45
  -3  -8   1  199.32    8.54
   3  -8  -1  187.82    8.60
  -3  -8   1  193.31    8.53
  -3  -8   1  214.72    8.72
   2  -8  -1  144.81    7.10
   2  -8  -1  144.45    7.14
  -2  -8   1  166.78    7.38
  -2  -8   1  150.77    7.12
  -2  -8   1  162.76    7.31
   2  -8  -1  150.49    7.23
   1  -8  -1  282.23   11.09
   1  -8  -1  273.17   11.02
  -1  -8   1  274.64   10.99
   1  -8  -1  257.41   10.83
  -1  -8   1  290.02   11.17
  -1  -8   1  269.49   10.90
   1  -8  -1  256.34   11.17
   0  -8  -1   11.98    1.70
   0  -8  -1   15.48    1.95
   0  -8  -1   15.42    2.04
   0  -8   1   11.03    1.68
   0  -8  -1   13.59    1.81
   0  -8   1   10.32    1.63
   0  -8   1    9.22    1.55
   1  -8   1   82.69    4.82
  -1  -8  -1   69.22    4.36
  -1  -8  -1   73.68    4.51
  -1  -8  -1   70.23    4.63
  -1  -8  -1   81.46    4.98
   1  -8   1   73.22    4.47
  -1  -8  -1   70.45    4.37
   1  -8   1   70.99    4.41
   1  -8   1   68.22    4.35
  -2  -8  -1  164.74    7.64
   2  -8   1  170.07    8.00
  -2  -8  -1  160.29    7.48
  -2  -8  -1  161.56    7.45
  -2  -8  -1  179.20    7.84
   2  -8   1  158.07    7.88
  -2  -8  -1  156.30    7.87
  -2  -8  -1  180.63    8.33
   2  -8   1  179.41    7.81
   2  -8   1  159.99    7.59
  -2  -8  -1  162.33    7.52
   2  -8   1  160.85    7.61
  -3  -8  -1   37.16    3.27
  -3  -8  -1   34.84    2.92
  -3  -8  -1   31.46    2.76
   3  -8   1   31.70    2.84
   3  -8   1   32.93    2.88
  -3  -8  -1   32.62    2.81
  -3  -8  -1   32.28    2.95
  -3  -8  -1   32.48    2.91
   3  -8   1   34.54    3.09
  -4  -8  -1  253.87   11.06
  -4  -8  -1  257.91   10.48
  -4  -8  -1  273.44   10.56
  -4  -8  -1  256.24   10.28
  -4  -8  -1  222.88    9.95
   4  -8   1  245.40   10.41
  -4  -8  -1  243.66   10.19
  -4  -8  -1  248.80   10.74
   4  -8   1  273.16   11.21
  -4  -8  -1  251.99   10.64
  -5  -8  -1    5.92    1.24
  -5  -8  -1    4.30    1.18
   5  -8   1    6.65    1.43
  -5  -8  -1    7.86    1.47
  -5  -8  -1    6.79    1.37
  -5  -8  -1    5.18    1.24
  -5  -8  -1    5.53    1.32
   5  -8   1    6.09    1.29
  -5  -8  -1    7.36    1.38
   6  -8   1   56.48    4.07
   6  -8   1   53.64    4.01
  -6  -8  -1   57.92    4.06
  -6  -8  -1   56.71    3.82
  -6  -8  -1   49.95    3.72
  -6  -8  -1   66.99    4.00
  -6  -8  -1   55.29    4.01
   6  -8   1   52.60    3.75
  -6  -8  -1   50.03    3.55
  -6  -8  -1   54.40    3.71
  -7  -8  -1  180.09    7.71
  -7  -8  -1  157.52    7.59
   7  -8   1  162.82    7.86
  -7  -8  -1  181.48    7.56
  -7  -8  -1  160.89    7.79
   7  -8   1  161.77    7.51
   7  -8   1  166.98    7.97
  -8  -8  -1   60.81    3.94
   8  -8   1   61.31    4.03
   8  -8   1   58.76    3.79
  -8  -8  -1   59.10    3.65
  -8  -8  -1   64.85    3.85
   9  -8   1    2.28    0.70
   9  -8   1    2.00    0.66
  -9  -8  -1    2.37    0.74
  10  -8   1    7.58    1.06
 -10  -8  -1    4.14    0.77
  10  -9  -1   23.13    1.68
 -10  -9   1   20.41    1.57
  -9  -9   1   14.92    1.51
   9  -9  -1   16.87    1.80
   9  -9  -1   15.56    1.60
  -9  -9   1   19.07    1.71
  -8  -9   1   74.19    4.14
  -8  -9   1   71.93    4.10
   8  -9  -1   81.15    4.53
   8  -9  -1   66.94    4.00
  -7  -9   1   54.23    3.61
  -7  -9   1   56.57    3.44
  -7  -9   1   53.65    3.62
   7  -9  -1   60.41    4.02
  -7  -9   1   51.64    3.23
   7  -9  -1   56.07    3.66
  -7  -9   1   52.69    3.41
  -6  -9   1    7.20    1.38
  -6  -9   1    6.42    1.25
  -6  -9   1    7.70    1.41
   6  -9  -1    7.78    1.48
   6  -9  -1    8.96    1.47
  -6  -9   1   10.12    1.53
  -6  -9   1    6.15    1.16
  -5  -9   1   30.75    2.75
  -5  -9   1   28.28    2.53
  -5  -9   1   35.03    2.97
   5  -9  -1   28.73    2.69
  -5  -9   1   29.81    2.71
  -5  -9   1   27.48    2.45
  -5  -9   1   29.35    2.66
   5  -9  -1   32.34    2.98
  -4  -9   1    3.77    1.03
   4  -9  -1    4.41    1.10
  -4  -9   1    4.82    1.22
  -4  -9   1    3.33    0.99
  -3  -9   1   73.76    4.40
   3  -9  -1   65.05    4.30
  -3  -9   1   65.78    4.28
  -3  -9   1   68.87    4.19
   3  -9  -1   63.64    4.31
   3  -9  -1   74.13    4.74
   2  -9  -1    9.04    1.48
   2  -9  -1    7.47    1.42
  -2  -9   1    7.08    1.39
  -2  -9   1    9.83    1.62
  -2  -9   1    8.94    1.58
   2  -9  -1    8.85    1.60
   1  -9  -1  440.17   15.84
  -1  -9   1  399.84   15.57
  -1  -9   1  438.52   15.91
   1  -9  -1  412.06   15.77
   1  -9  -1  414.25   15.84
  -1  -9   1  445.17   15.95
   0  -9  -1    1.49    0.80
   0  -9  -1    1.68    0.95
   0  -9   1    0.56    0.71
   0  -9   1    0.19    0.79
   0  -9  -1    2.32    0.90
  -1  -9  -1   12.23    1.77
  -1  -9  -1    9.09    1.62
   1  -9   1   13.82    1.93
   1  -9   1   12.27    1.74
   1  -9   1   12.84    1.79
  -1  -9  -1   13.90    1.88
  -2  -9  -1   28.22    2.68
  -2  -9  -1   26.87    2.46
  -2  -9  -1   32.64    2.92
   2  -9   1   32.08    2.83
  -2  -9  -1   30.05    2.76
   2  -9   1   27.90    2.68
   2  -9   1   35.61    2.94
  -2  -9  -1   28.25    2.63
  -3  -9  -1  123.96    6.44
  -3  -9  -1  117.48    5.87
  -3  -9  -1  112.32    5.65
  -3  -9  -1  103.06    5.54
   3  -9   1  103.55    5.73
   3  -9   1  100.33    5.65
  -3  -9  -1  111.63    5.95
  -4  -9  -1    1.27    0.77
  -4  -9  -1    2.76    0.99
  -4  -9  -1    2.66    0.94
   4  -9   1    2.70    0.84
  -4  -9  -1    2.47    0.88
  -4  -9  -1    2.22    0.80
   4  -9   1    2.73    0.89
  -4  -9  -1    1.93    0.83
  -5  -9  -1   22.66    2.43
  -5  -9  -1   22.69    2.26
  -5  -9  -1   22.01    2.18
   5  -9   1   17.06    2.02
   5  -9   1   22.35    2.25
  -5  -9  -1   19.10    2.01
  -5  -9  -1   19.26    2.21
  -5  -9  -1   19.47    2.03
  -6  -9  -1  105.04    5.47
  -6  -9  -1  102.80    5.01
  -6  -9  -1   82.97    4.60
   6  -9   1   93.08    4.93
   6  -9   1   88.58    4.93
  -6  -9  -1   94.86    5.21
  -6  -9  -1   96.20    4.92
  -7  -9  -1   15.02    1.73
  -7  -9  -1   15.65    1.69
  -7  -9  -1   16.24    1.82
   7  -9   1   14.74    1.69
   7  -9   1   14.52    1.62
   7  -9   1   17.41    1.88
  -8  -9  -1    6.88    1.07
   8  -9   1    6.20    1.01
   8  -9   1    4.79    0.92
  -9  -9  -1   43.46    2.49
   9  -9   1   40.50    2.40
   9  -9   1   43.01    2.52
  -8 -10   1   -0.09    0.28
   8 -10  -1    0.38    0.36
  -7 -10   1    7.01    1.06
   7 -10  -1    7.52    1.10
  -7 -10   1    6.45    0.99
   6 -10  -1    9.23    1.33
  -6 -10   1    9.71    1.31
  -5 -10   1    2.22    0.74
   5 -10  -1    1.67    0.69
  -5 -10   1    1.67    0.73
  -5 -10   1    1.60    0.67
  -4 -10   1    1.06    0.74
  -4 -10   1   -0.15    0.52
  -4 -10   1    0.55    0.58
   4 -10  -1   -0.32    0.53
  -3 -10   1   25.72    2.40
   3 -10  -1   28.20    2.52
  -3 -10   1   27.18    2.34
  -3 -10   1   28.09    2.50
   3 -10  -1   28.13    2.52
   3 -10  -1   25.97    2.59
   2 -10  -1    4.48    1.21
  -2 -10   1    4.54    1.17
  -2 -10   1    5.39    1.09
  -2 -10   1    5.12    1.16
   2 -10  -1    2.88    0.97
   2 -10  -1    3.74    1.11
   1 -10  -1   -0.16    0.65
  -1 -10   1    0.35    0.70
   1 -10  -1   -0.53    0.95
  -1 -10   1    0.17    0.63
   1 -10  -1    0.17    0.66
  -1 -10   1    0.32    0.60
   1 -10  -1    0.40    0.69
   0 -10  -1   25.99    2.41
   0 -10  -1   23.35    2.35
   0 -10   1   27.12    2.55
   0 -10   1   24.24    2.38
   0 -10  -1   21.75    2.25
   0 -10   1   22.53    2.25
   0 -10  -1   27.58    2.66
  -1 -10  -1   -0.16    0.71
  -1 -10  -1    0.68    0.79
   1 -10   1    1.20    0.86
   1 -10   1    0.32    0.59
  -1 -10  -1    0.65    0.76
   1 -10   1    0.50    0.70
  -1 -10  -1    1.13    0.79
  -2 -10  -1    4.23    1.05
   2 -10   1    2.78    0.97
  -2 -10  -1    2.71    0.91
   2 -10   1    3.05    0.87
  -2 -10  -1    2.33    0.83
   2 -10   1    2.46    0.86
  -2 -10  -1    2.99    0.94
  -3 -10  -1    2.86    0.84
  -3 -10  -1    1.20    0.73
   3 -10   1    1.86    0.74
  -3 -10  -1    2.18    0.83
   3 -10   1    1.72    0.75
  -4 -10  -1    0.83    0.68
  -4 -10  -1    1.83    0.73
   4 -10   1    0.73    0.53
   4 -10   1    1.17    0.59
  -5 -10  -1    1.37    0.78
   5 -10   1    0.91    0.61
   5 -10   1    1.33    0.59
  -6 -10  -1    2.87    0.77
   6 -10   1    2.54    0.66
   6 -10   1    0.80    0.47
   7 -10   1   10.73    1.17
   6 -11  -1   34.86    2.10
  -6 -11   1   33.00    1.96
  -5 -11   1    0.80    0.45
   5 -11  -1   -0.10    0.37
  -4 -11   1   12.08    1.29
   4 -11  -1   13.65    1.44
   3 -11  -1    0.35    0.53
  -3 -11   1   -0.11    0.52
   3 -11  -1   -0.12    0.43
  -3 -11   1    0.23    0.46
  -3 -11   1    0.22    0.42
  -3 -11   1    0.61    0.51
   3 -11  -1   -0.13    0.46
  -2 -11   1    1.89    0.78
   2 -11  -1    3.32    0.85
  -2 -11   1    2.45    0.70
  -2 -11   1    2.14    0.62
  -2 -11   1    2.18    0.68
   2 -11  -1    2.11    0.70
   2 -11  -1    2.77    0.79
  -2 -11   1    1.51    0.64
  -1 -11   1   29.39    2.32
   1 -11  -1   24.01    2.14
   1 -11  -1   25.36    2.13
  -1 -11   1   27.30    2.15
  -1 -11   1   23.30    1.94
  -1 -11   1   28.71    2.37
   1 -11  -1   24.90    2.26
   0 -11  -1    6.07    1.00
   0 -11  -1    6.47    1.13
   0 -11   1    6.40    1.17
   0 -11   1    6.57    1.03
   0 -11  -1    7.02    1.12
   0 -11   1    7.53    1.17
   0 -11   1    5.33    1.09
   0 -11  -1    7.45    1.23
  -1 -11  -1    0.90    0.55
  -1 -11  -1    1.01    0.62
   1 -11   1    0.39    0.55
   1 -11   1    1.35    0.60
   1 -11   1    0.34    0.43
  -1 -11  -1    0.59    0.51
   1 -11   1    0.72    0.52
  -1 -11  -1    1.13    0.62
  -2 -11  -1    4.99    0.91
  -2 -11  -1    5.59    1.01
   2 -11   1    6.64    1.11
   2 -11   1    4.99    0.90
  -2 -11  -1    7.15    1.06
   2 -11   1    5.71    0.98
  -2 -11  -1    7.21    1.13
   2 -11   1    6.56    1.07
  -3 -11  -1   17.26    1.56
   3 -11   1   15.21    1.49
   3 -11   1   16.47    1.55
  -4 -11  -1    1.16    0.52
   4 -11   1    0.37    0.35
   4 -11   1    0.65    0.43
  -5 -11  -1   17.34    1.39
   5 -11   1   21.29    1.50
   5 -11   1   18.50    1.42
   1 -12  -1    1.81    0.55
  -1 -12   1    1.68    0.54
  -1 -12   1    3.35    0.58
  -1 -12   1    2.63    0.59
   1 -12  -1    2.54    0.56
   0 -12   1   29.67    1.84
   0 -12  -1   30.28    1.86
   0 -12   1   26.16    1.70
   0 -12   1   32.32    1.98
   0 -12  -1   30.01    1.93
  15   0  -2   19.82    1.72
  14   0  -2    2.21    0.83
 -14   0   2    2.19    0.65
 -13   0   2  100.41    5.21
 -13   0   2  101.52    5.38
 -12   0   2  253.44   10.37
 -12   0   2  254.14   10.62
 -11   0   2    5.11    1.18
 -10   0   2  100.61    5.30
 -10   0   2   96.24    5.44
 -10   0   2  102.24    5.28
 -10   0   2  108.42    5.60
  -9   0   2  977.51   32.44
   9   0  -2 1005.23   33.01
  -9   0   2 1044.91   32.99
   8   0  -2   13.08    1.57
  -8   0   2   14.40    1.58
   7   0  -2  100.09    4.60
  -7   0   2   92.10    4.47
   6   0  -2  161.25    6.54
   6   0  -2  163.32    6.45
   5   0  -2  512.83   16.51
   5   0  -2  499.45   16.40
  -5   0   2  517.20   16.61
  -4   0   2 1516.61   46.84
   4   0  -2 1534.24   46.75
  -4   0   2 1549.56   46.53
   3   0  -2  236.55    7.89
   2   0  -2  515.61   16.05
   1   0  -2    2.66    0.33
  -1   0   2    2.25    0.29
   1   0  -2    2.37    0.35
   1   0  -2    2.73    0.34
   0   0  -2 1614.35   47.26
   0   0  -2 1717.05   47.39
  -1   0  -2 9810.59  294.15
   1   0   2 9728.07  293.84
  -1   0  -2 9999.00  294.14
  -1   0  -2 9895.64  294.24
  -1   0  -2 9899.25  293.90
  -2   0  -2 3838.43  114.23
  -2   0  -2 3718.33  114.13
  -2   0  -2 3852.32  114.21
   3   0   2 3543.25  108.96
  -3   0  -2 3677.77  109.21
  -3   0  -2 3672.72  109.21
   4   0   2  269.44    9.22
  -4   0  -2  268.42    9.41
  -4   0  -2  262.12    9.37
   5   0   2  339.07   11.70
  -5   0  -2  335.65   11.88
  -5   0  -2  348.49   11.97
  -6   0  -2  125.03    5.46
  -6   0  -2  117.82    5.40
  -7   0  -2   14.67    1.78
  -7   0  -2   10.61    1.39
  -7   0  -2   12.60    1.53
  -7   0  -2   12.53    1.51
  -8   0  -2   87.19    4.88
  -8   0  -2   76.27    4.39
  -8   0  -2   80.52    4.42
  -8   0  -2   72.39    4.31
  -9   0  -2   14.44    1.95
  -9   0  -2   12.26    1.67
  -9   0  -2   10.65    1.55
  -9   0  -2   14.11    1.81
 -10   0  -2   71.37    4.30
 -10   0  -2   68.53    4.28
 -11   0  -2   14.29    1.78
 -11   0  -2   15.93    1.84
 -12   0  -2   12.18    1.47
 -13   0  -2   38.36    2.46
 -13   0  -2   42.91    2.47
  15   1  -2   -0.10    0.33
  15  -1  -2   -0.21    0.36
 -15  -1   2   -0.16    0.27
 -14   1   2    1.07    0.54
  14  -1  -2    2.35    0.78
 -14  -1   2    1.65    0.62
 -13  -1   2   23.56    2.29
 -13   1   2   21.03    2.22
 -12  -1   2   11.52    1.69
 -12   1   2    9.97    1.68
 -12  -1   2   11.32    1.70
 -11  -1   2    1.51    0.68
 -11  -1   2    1.82    0.76
 -11   1   2    3.50    1.05
 -11  -1   2    1.70    0.74
 -10   1   2   22.21    2.26
 -10  -1   2   19.88    2.25
 -10  -1   2   23.44    2.33
  10  -1  -2   18.80    2.20
 -10  -1   2   20.61    2.17
 -10  -1   2   21.30    2.11
 -10   1   2   20.40    2.26
  -9  -1   2    1.27    0.64
   9   1  -2    0.97    0.61
   9  -1  -2    0.34    0.50
  -9  -1   2    0.71    0.44
  -9   1   2    1.79    0.68
  -9  -1   2    1.82    0.65
  -8  -1   2   91.32    4.56
  -8   1   2   95.58    4.74
  -8  -1   2   93.49    4.55
   8  -1  -2   94.16    4.83
   8   1  -2   91.14    4.69
   7  -1  -2   33.55    2.29
   7   1  -2   29.60    2.15
   7  -1  -2   25.90    2.07
  -7  -1   2   26.94    2.03
  -7   1   2   31.36    2.23
   6   1  -2    0.64    0.43
   6  -1  -2    0.28    0.27
  -6  -1   2    0.36    0.33
   6  -1  -2   -0.10    0.29
  -6   1   2    0.39    0.31
   5  -1  -2  537.52   17.23
  -5   1   2  516.15   17.35
  -5  -1   2  543.49   17.29
   5  -1  -2  544.26   17.37
  -5  -1   2  528.11   16.98
   4  -1  -2  338.54   11.26
  -4  -1   2  342.73   11.18
   4  -1  -2  351.07   11.48
  -4   1   2  315.36   11.35
  -3  -1   2  466.15   14.53
   3  -1  -2  458.41   14.52
   3   1  -2  463.52   14.34
   3  -1  -2  490.90   14.74
  -3  -1   2  425.11   14.44
  -2  -1   2  184.37    6.05
   2  -1  -2  171.95    5.73
  -2  -1   2  182.95    6.12
   2  -1  -2  181.27    6.16
  -2  -1   2  167.41    5.93
   2   1  -2  183.92    5.90
   2  -1  -2  190.09    6.19
   1  -1  -2  638.54   19.49
  -1  -1   2  586.68   19.69
   1  -1  -2  626.92   19.44
   1   1  -2  632.41   19.40
   1  -1  -2  661.12   19.83
  -1  -1   2  640.04   19.58
   1   1  -2  662.29   19.54
   1   1  -2  629.61   19.56
   1  -1  -2  655.89   19.75
   0  -1   2  155.83    5.62
   0  -1  -2  163.32    5.58
   0  -1  -2  167.98    5.69
   0  -1   2  161.18    5.52
   0  -1  -2  165.88    5.61
   0   1  -2  163.06    5.53
   0   1  -2  170.67    5.47
   0  -1  -2  159.39    5.47
  -1   1  -2   30.88    1.48
  -1   1  -2   28.90    1.45
  -1  -1  -2   27.98    1.48
  -1  -1  -2   26.89    1.39
  -1   1  -2   28.42    1.48
   1  -1   2   29.66    1.47
  -1  -1  -2   30.19    1.54
   1  -1   2   28.26    1.48
  -2   1  -2  607.10   18.86
  -2  -1  -2  622.49   18.94
   2  -1   2  590.37   18.64
  -2  -1  -2  602.07   18.65
  -2   1  -2  614.73   18.94
  -2  -1  -2  590.58   18.83
  -2  -1  -2  578.15   18.66
  -3   1  -2   84.82    3.69
  -3  -1  -2   93.08    3.77
  -3  -1  -2   84.84    3.65
  -3  -1  -2   87.13    3.52
   3  -1   2   92.47    3.72
   4  -1   2  330.37   11.26
  -4   1  -2  336.21   11.23
  -4   1  -2  338.87   11.39
  -4  -1  -2  327.54   11.31
  -4  -1  -2  331.10   11.26
  -4  -1  -2  318.36   10.97
   5  -1   2 1390.53   41.64
  -5   1  -2 1349.47   41.51
  -5  -1  -2 1284.46   41.51
  -5   1  -2 1309.40   41.76
  -5  -1  -2 1308.70   41.64
  -5   1  -2 1382.80   41.72
   6  -1   2    1.43    0.56
  -6   1  -2    2.25    0.67
  -6  -1  -2    1.12    0.48
  -6   1  -2    1.87    0.64
  -6  -1  -2    0.83    0.45
  -7  -1  -2   29.15    2.30
  -7   1  -2   30.95    2.47
  -7  -1  -2   27.40    2.28
  -7   1  -2   32.40    2.48
  -7  -1  -2   29.81    2.53
  -7   1  -2   30.53    2.64
   7  -1   2   32.57    2.64
   7  -1   2   33.13    2.50
  -7  -1  -2   30.46    2.44
  -7  -1  -2   30.47    2.46
  -8   1  -2   29.55    2.58
  -8   1  -2   36.91    2.85
  -8  -1  -2   34.71    2.73
  -8  -1  -2   40.70    3.11
  -8   1  -2   33.69    2.90
  -8  -1  -2   35.58    2.80
  -8  -1  -2   31.72    2.69
   8  -1   2   33.72    2.85
  -9   1  -2   65.01    4.40
  -9  -1  -2   71.25    4.45
  -9  -1  -2   69.72    4.25
  -9  -1  -2   61.59    4.07
   9  -1   2   62.38    4.20
 -10   1  -2    4.49    1.13
 -10  -1  -2    5.88    1.22
 -10  -1  -2    4.44    1.05
  10  -1   2    3.50    1.00
  11  -1   2   -0.20    0.51
  11  -1   2    0.90    0.62
 -11  -1  -2   -0.33    0.55
 -11  -1  -2    0.67    0.53
  12  -1   2   27.78    2.37
 -12  -1  -2   28.96    2.33
  12  -1   2   26.14    2.40
 -12  -1  -2   24.26    2.17
 -13  -1  -2    1.57    0.51
 -13   1  -2    1.38    0.54
 -13  -1  -2    1.51    0.48
  15  -2  -2    6.80    0.94
 -15  -2   2    5.65    0.79
 -14   2   2    1.40    0.56
  14  -2  -2    0.72    0.52
 -14  -2   2    0.98    0.56
 -13   2   2    0.51    0.57
  13  -2  -2    2.04    0.82
 -13  -2   2    0.95    0.64
 -13  -2   2    0.45    0.54
 -12   2   2   38.16    3.22
  12  -2  -2   35.93    3.14
 -12  -2   2   35.09    2.90
 -12  -2   2   35.75    2.93
 -11  -2   2   74.09    4.54
 -11  -2   2   78.15    4.58
 -11  -2   2   76.02    4.67
 -11  -2   2   73.92    4.53
  11  -2  -2   74.10    4.83
 -10  -2   2  261.99   10.86
 -10  -2   2  263.57   10.63
  10  -2  -2  250.39   10.89
  10  -2  -2  257.98   11.02
 -10  -2   2  269.78   10.60
 -10  -2   2  274.14   10.79
 -10   2   2  263.92   10.73
  -9  -2   2   15.94    1.83
  -9  -2   2   17.98    1.99
  -9  -2   2   15.42    1.75
   9  -2  -2   15.81    2.00
  -9  -2   2   17.24    1.86
  -9  -2   2   20.11    2.02
  -9   2   2   17.13    1.95
   9  -2  -2   18.90    2.13
  -8  -2   2   21.42    1.91
  -8  -2   2   18.58    1.88
  -8  -2   2   17.68    1.78
   8   2  -2   15.40    1.70
   8  -2  -2   20.67    2.06
  -8  -2   2   18.17    1.82
  -8  -2   2   19.45    1.84
  -8   2   2   20.72    1.95
   8  -2  -2   15.30    1.83
  -7   2   2  129.48    5.76
   7  -2  -2  131.89    5.97
  -7  -2   2  126.62    5.85
  -7  -2   2  145.64    5.89
   7   2  -2  128.64    5.65
   7  -2  -2  134.21    5.88
   6  -2  -2  198.94    7.75
  -6   2   2  179.20    7.43
  -6  -2   2  210.75    7.68
  -6  -2   2  206.31    7.67
   6   2  -2  200.99    7.49
   6  -2  -2  198.20    7.52
  -5   2   2  429.47   14.62
  -5  -2   2  445.47   14.43
   5  -2  -2  448.44   14.79
  -5  -2   2  463.39   14.62
   5  -2  -2  419.03   14.40
  -4  -2   2  328.31   10.80
  -4  -2   2  316.85   10.45
   4  -2  -2  314.67   10.59
  -4  -2   2  318.35   10.67
  -4  -2   2  326.73   10.65
   4  -2  -2  341.50   11.01
  -4   2   2  309.77   10.75
  -3  -2   2 1321.26   39.79
  -3  -2   2 1292.78   39.70
  -3  -2   2 1369.36   39.74
   3  -2  -2 1244.18   39.49
   3  -2  -2 1343.86   39.78
  -3  -2   2 1276.89   39.64
   3  -2  -2 1409.35   40.02
  -3   2   2 1202.80   39.69
   2  -2  -2    8.75    0.79
  -2  -2   2    8.55    0.74
   2  -2  -2    7.91    0.76
  -2  -2   2    7.26    0.68
   2  -2  -2    8.17    0.79
   2  -2  -2    8.51    0.70
  -2  -2   2    7.69    0.64
  -2  -2   2    9.00    0.77
   2  -2  -2    7.62    0.66
  -1  -2   2 2237.39   70.08
   1  -2  -2 2346.96   70.18
   1  -2  -2 2359.29   70.31
   1   2  -2 2350.96   69.93
   1  -2  -2 2376.40   70.27
  -1  -2   2 2383.07   70.11
  -1  -2   2 2336.58   70.26
  -1  -2   2 2261.75   69.99
   0  -2   2  413.04   13.52
   0   2  -2  441.09   13.76
   0  -2  -2  429.18   13.76
   0  -2   2  436.12   13.83
   0  -2  -2  430.09   13.83
   0  -2   2  443.44   13.80
   0   2  -2  442.24   13.66
   0  -2  -2  431.96   13.74
   0   2  -2  430.80   13.50
  -1   2  -2   19.45    1.25
  -1   2  -2   19.02    1.12
  -1  -2  -2   19.25    1.23
  -1  -2  -2   20.21    1.25
   1  -2   2   21.49    1.31
  -1  -2  -2   18.10    1.18
   1  -2   2   19.53    1.23
  -1  -2  -2   22.28    1.39
  -2   2  -2 1082.43   33.82
  -2  -2  -2 1080.82   33.90
  -2  -2  -2 1098.95   33.78
  -2  -2  -2 1212.92   34.47
   2  -2   2 1079.60   33.81
   2  -2   2 1098.45   34.01
  -3   2  -2    2.57    0.54
  -3  -2  -2    2.69    0.53
  -3  -2  -2    2.70    0.61
  -4  -2  -2  141.33    5.88
   4  -2   2  131.21    5.51
  -4   2  -2  129.98    5.41
  -4  -2  -2  140.14    5.49
  -4   2  -2  142.06    5.62
   5  -2   2    2.78    0.68
  -5   2  -2    1.67    0.63
  -5  -2  -2    2.32    0.58
  -5   2  -2    2.05    0.58
   6  -2   2   18.49    1.80
  -6   2  -2   19.26    1.84
  -6  -2  -2   19.49    1.86
  -6  -2  -2   21.07    1.81
  -6   2  -2   21.82    1.93
  -7   2  -2  187.64    7.94
  -7   2  -2  181.06    7.83
  -7  -2  -2  174.51    7.55
  -7   2  -2  185.86    8.14
   7  -2   2  193.69    8.01
   7  -2   2  179.15    7.94
  -7  -2  -2  189.48    7.99
  -7  -2  -2  187.57    7.88
  -8   2  -2    8.88    1.42
  -8  -2  -2    7.97    1.40
  -8   2  -2    6.05    1.17
  -8   2  -2    8.12    1.44
  -8  -2  -2    7.83    1.30
  -8  -2  -2    8.90    1.40
   8  -2   2   11.11    1.63
  -9  -2  -2   -0.19    0.56
  -9   2  -2    0.60    0.63
  -9  -2  -2    0.18    0.50
  -9  -2  -2   -0.18    0.42
   9  -2   2    0.20    0.46
 -10   2  -2   46.80    3.55
  10  -2   2   44.09    3.63
 -10  -2  -2   45.21    3.40
 -10  -2  -2   46.74    3.42
 -10  -2  -2   46.29    3.36
 -10  -2  -2   43.97    3.40
  10  -2   2   40.24    3.37
 -11  -2  -2    8.63    1.44
  11  -2   2    7.63    1.42
  11  -2   2    8.37    1.45
 -11  -2  -2    7.71    1.33
 -11  -2  -2    7.73    1.30
 -11  -2  -2    6.99    1.21
  12  -2   2   44.58    3.01
 -12  -2  -2   40.82    2.74
  12  -2   2   41.87    3.03
  13  -2   2    1.36    0.51
 -13  -2  -2    1.59    0.50
 -13  -2  -2    1.49    0.50
  13  -2   2    1.70    0.52
 -14   3   2    2.18    0.62
  14  -3  -2    1.74    0.62
 -14  -3   2    0.87    0.46
 -13   3   2    4.72    1.06
 -13  -3   2    3.24    0.91
 -13  -3   2    5.40    1.07
  13  -3  -2    3.82    1.03
  13  -3  -2    3.50    0.99
 -12  -3   2    7.14    1.27
 -12  -3   2    4.69    1.11
  12  -3  -2    4.80    1.26
  12  -3  -2    5.57    1.23
 -11  -3   2  245.70   10.25
 -11  -3   2  246.62   10.16
  11  -3  -2  247.08   10.76
 -10  -3   2   33.38    2.72
 -10   3   2   29.28    2.72
 -10  -3   2   28.64    2.72
  10  -3  -2   28.48    2.92
 -10  -3   2   34.85    2.89
 -10  -3   2   34.82    2.85
 -10  -3   2   31.38    2.71
  10  -3  -2   27.85    2.84
  10  -3  -2   30.31    2.86
   9  -3  -2   10.83    1.59
   9  -3  -2    9.45    1.60
  -9  -3   2   11.10    1.51
  -9  -3   2   10.13    1.49
  -9  -3   2   13.35    1.71
  -9  -3   2    8.96    1.44
  -9  -3   2   10.64    1.52
   9  -3  -2   11.47    1.76
  -9   3   2   10.99    1.56
   8  -3  -2    3.18    0.87
   8  -3  -2    1.85    0.77
  -8  -3   2    3.72    0.86
  -8  -3   2    4.24    0.90
  -8  -3   2    1.81    0.60
  -8  -3   2    3.03    0.80
  -8  -3   2    2.50    0.74
  -8  -3   2    3.19    0.83
  -8  -3   2    2.47    0.73
  -8  -3   2    3.03    0.77
   8  -3  -2    2.54    0.83
  -8   3   2    3.33    0.85
  -7   3   2   45.19    2.93
   7  -3  -2   46.69    3.19
  -7  -3   2   47.21    2.97
  -7  -3   2   45.96    3.00
   6  -3  -2  226.58    8.73
  -6   3   2  212.28    8.29
  -6  -3   2  217.98    8.39
  -6  -3   2  229.15    8.52
  -5   3   2  929.15   30.48
   5  -3  -2 1002.17   30.94
  -5  -3   2  993.00   30.74
  -5  -3   2  967.05   30.61
   4  -3  -2   10.48    1.11
   4  -3  -2   11.21    1.16
  -4  -3   2   12.50    1.04
  -4  -3   2   11.60    1.16
  -4  -3   2   10.11    1.06
   3  -3  -2   83.69    3.73
   3  -3  -2   82.52    3.52
   3  -3  -2   75.55    3.49
  -3  -3   2   85.88    3.37
  -3  -3   2   75.06    3.43
   3  -3  -2   82.01    3.46
  -3  -3   2   84.07    3.47
   2  -3  -2    5.89    0.75
   2  -3  -2    4.80    0.68
   2  -3  -2    5.92    0.71
  -2  -3   2    5.27    0.64
  -2  -3   2    4.62    0.60
   2  -3  -2    3.93    0.59
  -2  -3   2    6.80    0.75
  -1  -3   2  175.74    6.41
   1  -3  -2  184.71    6.68
   1  -3  -2  182.87    6.50
   1  -3  -2  187.62    6.55
   1  -3  -2  189.11    6.63
  -1  -3   2  191.74    6.44
  -1  -3   2  184.79    6.63
   0   3  -2  943.39   28.59
   0  -3  -2  874.19   28.61
   0  -3  -2  897.53   28.39
   0  -3   2  988.27   28.65
   0  -3  -2  953.81   28.79
   0  -3   2  896.64   28.60
   0  -3  -2  899.61   28.62
  -1   3  -2   90.92    3.81
   1  -3   2   91.99    3.84
  -1  -3  -2   85.46    3.83
  -1  -3  -2  100.84    4.15
  -1  -3  -2   90.54    3.79
   1  -3   2   91.35    3.86
   2  -3   2   65.97    3.10
  -2  -3  -2   56.52    2.74
  -2  -3  -2   61.56    3.23
   2  -3   2   65.10    2.94
  -3  -3  -2  160.56    6.65
   3  -3   2  166.84    6.45
  -4  -3  -2  693.16   22.53
  -4   3  -2  661.52   22.10
  -5  -3  -2  147.30    6.54
  -5   3  -2  145.30    6.32
  -6  -3  -2   59.21    3.48
  -6   3  -2   52.87    3.43
  -6  -3  -2   57.20    3.43
  -6  -3  -2   60.86    3.56
  -6  -3  -2   55.14    3.42
   6  -3   2   56.13    3.54
   6  -3   2   58.04    3.62
  -7   3  -2   92.39    5.21
   7  -3   2  100.04    5.58
  -7  -3  -2  105.39    5.34
  -7  -3  -2  106.40    5.30
  -7  -3  -2  100.21    5.22
   7  -3   2   99.51    5.35
   7  -3   2  107.13    5.41
  -8   3  -2   70.22    4.37
  -8  -3  -2   73.74    4.41
   8  -3   2   74.34    4.58
  -8   3  -2   65.35    4.33
   8  -3   2   70.30    4.64
  -8  -3  -2   71.88    4.37
  -8  -3  -2   73.28    4.34
  -8  -3  -2   67.50    4.28
  -9  -3  -2   41.37    3.26
   9  -3   2   47.84    3.61
  -9   3  -2   42.65    3.40
   9  -3   2   41.67    3.56
  -9  -3  -2   45.61    3.37
  -9  -3  -2   39.82    3.16
  -9  -3  -2   48.42    3.43
  -9  -3  -2   46.79    3.41
 -10  -3  -2   23.65    2.40
  10  -3   2   25.50    2.55
  10  -3   2   21.77    2.52
 -10   3  -2   21.58    2.34
 -10  -3  -2   23.51    2.33
 -10  -3  -2   23.02    2.34
 -10  -3  -2   21.41    2.23
 -11  -3  -2    1.45    0.63
  11  -3   2    2.46    0.86
  11  -3   2    1.76    0.84
 -11  -3  -2    2.55    0.77
 -11  -3  -2    1.49    0.62
 -11  -3  -2    2.46    0.77
 -12  -3  -2   26.02    2.03
  12  -3   2   26.66    2.32
  12  -3   2   25.87    2.25
 -12  -3  -2   25.09    2.02
 -12  -3  -2   25.75    2.05
  13  -3   2    2.96    0.62
  13  -3   2    2.03    0.55
 -13  -3  -2    2.89    0.56
 -14   4   2   16.53    1.47
  14  -4  -2   16.62    1.58
 -14  -4   2   16.86    1.42
 -13   4   2   -0.15    0.43
  13  -4  -2   -0.49    0.59
 -13  -4   2    0.12    0.37
 -13  -4   2   -0.41    0.42
 -12  -4   2    0.60    0.49
  12  -4  -2    0.20    0.55
 -12  -4   2    0.76    0.50
 -12  -4   2    0.50    0.57
 -11  -4   2  144.64    6.83
  11  -4  -2  154.17    7.55
 -11  -4   2  146.74    7.06
 -11  -4   2  142.19    6.78
 -10  -4   2   68.55    4.31
 -10  -4   2   71.63    4.44
 -10  -4   2   76.98    4.56
  10  -4  -2   76.09    4.91
   9  -4  -2  123.31    6.71
   9  -4  -2  125.85    6.49
   9  -4  -2  117.40    6.48
  -9  -4   2  119.42    6.16
  -9  -4   2  113.28    6.10
  -9  -4   2  124.11    6.13
  -9  -4   2  123.91    6.14
  -9  -4   2  127.98    6.14
   8  -4  -2   18.04    2.06
   8  -4  -2   19.62    2.25
  -8  -4   2   21.59    2.13
  -8  -4   2   20.60    2.11
  -8  -4   2   19.30    2.00
  -8  -4   2   16.44    1.87
  -8  -4   2   19.53    1.92
  -8  -4   2   19.38    2.00
  -8  -4   2   19.28    1.94
   7  -4  -2    0.52    0.48
   7  -4  -2    0.16    0.36
   7  -4  -2   -0.17    0.36
  -7  -4   2    0.26    0.34
  -7  -4   2    0.30    0.38
  -7  -4   2    0.29    0.38
  -7  -4   2    0.28    0.41
  -7  -4   2   -0.13    0.42
  -7  -4   2    0.14    0.38
  -7  -4   2    0.63    0.42
  -7  -4   2    0.13    0.55
   6  -4  -2  439.99   15.94
   6  -4  -2  448.26   15.92
  -6  -4   2  457.66   15.69
  -6  -4   2  445.23   15.53
   5  -4  -2 1350.78   43.24
   5  -4  -2 1336.03   43.11
  -5  -4   2 1428.94   43.00
   4  -4  -2  131.20    5.53
   4  -4  -2  122.82    5.36
  -4  -4   2  129.00    4.93
   4  -4  -2  119.39    5.24
  -4  -4   2  120.64    5.08
  -4  -4   2  127.56    5.34
   3  -4  -2  523.77   17.36
   3  -4  -2  544.77   17.67
   3  -4  -2  493.48   17.19
  -3  -4   2  548.49   17.03
  -3  -4   2  543.63   17.35
   3  -4  -2  520.98   17.28
  -3  -4   2  520.92   17.30
  -2  -4   2  597.23   18.55
   2  -4  -2  565.11   18.67
   2  -4  -2  584.39   18.86
  -2  -4   2  557.30   18.59
   2  -4  -2  578.59   18.85
  -2  -4   2  595.03   18.85
   1   4  -2  120.48    4.96
  -1  -4   2  125.12    4.91
  -1  -4   2  132.87    5.02
   1  -4  -2  127.08    5.07
  -1  -4   2  125.58    5.14
   0  -4  -2  563.24   19.19
   0   4  -2  610.03   19.18
   0  -4   2  616.85   19.28
   0  -4  -2  618.68   19.34
   0  -4   2  576.73   19.30
   0  -4  -2  577.22   19.27
  -1  -4  -2   59.86    3.19
  -1   4  -2   63.58    3.21
   1  -4   2   77.21    3.49
  -1  -4  -2   65.17    3.43
  -1  -4  -2   75.85    3.51
   1  -4   2   68.68    3.37
   2  -4   2  510.70   16.69
  -2  -4  -2  476.07   16.36
  -2  -4  -2  480.51   16.96
   2  -4   2  501.21   16.54
  -2  -4  -2  529.23   16.86
  -3  -4  -2   27.00    2.15
   3  -4   2   26.26    2.04
  -4  -4  -2   33.14    2.51
  -4   4  -2   26.22    2.20
   4  -4   2   27.25    2.19
  -5  -4  -2    4.52    0.91
   5  -4   2    6.46    1.12
   5  -4   2    5.23    1.02
  -5   4  -2    3.87    0.92
  -5  -4  -2    4.50    0.95
  -5  -4  -2    5.53    1.05
  -5  -4  -2    5.74    1.10
  -5  -4  -2    7.83    1.15
  -5  -4  -2    3.90    0.84
  -5  -4  -2    6.63    1.07
   5  -4   2    4.48    0.96
   5  -4   2    4.78    0.95
   6  -4   2   10.23    1.50
  -6  -4  -2   12.09    1.55
   6  -4   2    9.60    1.46
   6  -4   2   11.07    1.60
   6  -4   2   10.34    1.54
  -6   4  -2    9.42    1.48
  -6  -4  -2   12.24    1.67
  -6  -4  -2   11.73    1.50
  -6  -4  -2   10.56    1.43
  -6  -4  -2   10.26    1.44
  -6  -4  -2   11.82    1.53
   7  -4   2   48.26    3.55
  -7  -4  -2   51.09    3.48
   7  -4   2   47.84    3.50
   7  -4   2   58.31    3.85
   7  -4   2   54.38    3.87
  -7  -4  -2   55.57    3.61
  -7  -4  -2   51.46    3.46
  -7  -4  -2   55.89    3.61
  -7  -4  -2   53.53    3.62
  -8  -4  -2   47.23    3.37
   8  -4   2   45.12    3.46
   8  -4   2   44.25    3.50
   8  -4   2   44.48    3.68
  -8  -4  -2   45.12    3.28
  -8  -4  -2   40.88    3.15
  -8  -4  -2   45.73    3.29
  -8  -4  -2   50.54    3.53
  -9  -4  -2   35.59    2.96
   9  -4   2   33.94    3.01
   9  -4   2   33.76    3.02
   9  -4   2   37.09    3.33
  -9  -4  -2   33.61    2.83
  -9  -4  -2   38.81    2.95
  -9  -4  -2   38.66    3.08
 -10  -4  -2   35.67    2.86
  10  -4   2   28.64    2.94
 -10  -4  -2   29.95    2.58
  10  -4   2   38.12    3.11
 -10  -4  -2   33.51    2.69
 -10  -4  -2   39.33    3.00
  11  -4   2   22.26    2.19
 -11  -4  -2   16.12    1.70
 -11  -4  -2   18.98    1.93
  11  -4   2   20.93    2.25
 -11  -4  -2   18.61    1.80
 -12  -4  -2    6.88    0.94
 -12  -4  -2    8.16    1.08
  12  -4   2    7.06    1.07
  12  -4   2    8.25    1.21
 -14  -5   2   21.15    1.56
  14  -5  -2   15.86    1.44
 -13   5   2    8.57    1.17
  13  -5  -2    8.81    1.29
 -13  -5   2    8.96    1.23
 -13  -5   2    9.52    1.16
 -12  -5   2   44.05    3.06
  12  -5  -2   43.50    3.31
 -12  -5   2   42.93    2.99
 -11  -5   2  116.38    5.89
  11  -5  -2  112.25    6.27
 -11  -5   2  121.23    5.91
 -10  -5   2   19.46    2.12
  10  -5  -2   17.69    2.24
 -10  -5   2   18.03    2.03
   9  -5  -2  152.43    7.55
   9  -5  -2  149.05    7.72
  -9  -5   2  152.64    7.13
  -9  -5   2  151.22    7.03
  -9  -5   2  153.58    7.23
  -9  -5   2  157.72    7.02
   8  -5  -2    4.79    1.23
   8  -5  -2    5.54    1.23
   8  -5  -2    3.82    1.04
   8  -5  -2    2.95    0.91
  -8  -5   2    3.58    0.95
  -8  -5   2    4.99    1.03
  -8  -5   2    5.84    1.13
  -8  -5   2    4.07    1.02
  -8  -5   2    6.18    1.14
  -8  -5   2    4.42    1.07
   7  -5  -2  144.52    7.05
   7  -5  -2  144.20    6.78
   7  -5  -2  143.90    7.03
   7  -5  -2  139.93    7.02
  -7  -5   2  151.30    6.68
  -7  -5   2  133.87    6.31
  -7  -5   2  145.52    6.87
  -7  -5   2  139.29    6.33
  -7  -5   2  150.18    6.54
  -7  -5   2  149.24    6.53
  -7  -5   2  140.52    6.58
   6  -5  -2   62.57    4.09
   6  -5  -2   70.55    4.35
   6  -5  -2   74.10    4.42
  -6  -5   2   74.84    4.11
  -6  -5   2   76.20    4.27
  -6  -5   2   77.92    4.10
  -6  -5   2   79.26    4.07
  -6  -5   2   72.62    4.08
  -6  -5   2   74.37    3.98
  -6  -5   2   79.57    4.10
   5  -5  -2  110.95    5.36
   5  -5  -2  102.59    5.04
  -5  -5   2  102.48    5.15
  -5  -5   2   95.48    4.72
   4  -5  -2   74.62    4.09
  -4  -5   2   74.95    3.91
   4  -5  -2   64.67    3.75
  -4  -5   2   74.46    3.73
  -3  -5   2  151.23    5.73
   3  -5  -2  141.83    6.09
  -3  -5   2  144.79    6.09
   3  -5  -2  139.14    6.14
  -3  -5   2  140.34    6.01
  -2  -5   2 1604.81   47.73
   2  -5  -2 1492.10   48.12
   2  -5  -2 1514.33   48.16
  -2  -5   2 1568.58   48.13
  -1  -5   2  493.36   16.35
   1  -5  -2  485.90   16.72
  -1  -5   2  493.45   16.78
  -1  -5   2  508.97   16.63
   0  -5  -2   34.06    2.33
   0   5  -2   36.30    2.33
   0  -5   2   33.24    2.26
   0  -5  -2   34.42    2.40
   0  -5   2   34.94    2.40
   1  -5   2    5.87    0.95
  -1  -5  -2    6.08    0.95
   1  -5   2    6.06    0.97
  -1  -5  -2    7.85    1.13
   2  -5   2    2.23    0.66
  -2  -5  -2    0.78    0.44
   2  -5   2    1.09    0.51
  -2  -5  -2    2.12    0.67
  -2  -5  -2    3.12    0.80
  -3  -5  -2  161.23    7.19
   3  -5   2  162.91    6.98
  -3   5  -2  162.49    6.99
  -4   5  -2    1.70    0.68
  -4  -5  -2    1.42    0.60
  -4  -5  -2    1.15    0.54
  -4  -5  -2    1.10    0.54
  -4  -5  -2    1.16    0.59
  -4  -5  -2    1.15    0.57
   4  -5   2    1.68    0.64
   4  -5   2    1.38    0.52
   4  -5   2    1.84    0.66
   5  -5   2   19.01    1.98
   5  -5   2   18.66    2.05
  -5  -5  -2   18.08    2.01
  -5  -5  -2   19.35    2.12
   5  -5   2   16.25    1.92
  -5   5  -2   15.55    1.90
  -5  -5  -2   18.36    1.87
  -5  -5  -2   17.84    1.87
   5  -5   2   17.69    1.99
  -5  -5  -2   18.87    1.88
   6  -5   2  637.05   22.84
   6  -5   2  711.15   23.49
   6  -5   2  647.06   23.33
  -6   5  -2  640.22   23.14
  -6  -5  -2  673.46   23.42
  -6  -5  -2  660.29   23.11
  -6  -5  -2  735.83   23.11
   6  -5   2  657.05   23.21
  -6  -5  -2  701.39   22.95
  -6  -5  -2  669.35   22.60
   7  -5   2    0.20    0.59
   7  -5   2    0.18    0.51
  -7  -5  -2    0.59    0.58
   7  -5   2    0.22    0.50
  -7  -5  -2    0.18    0.52
   8  -5   2  142.97    7.08
   8  -5   2  148.80    7.32
   8  -5   2  160.41    7.79
  -8  -5  -2  138.15    7.04
  -8  -5  -2  138.19    6.82
  -8  -5  -2  152.61    7.11
   9  -5   2    5.31    1.22
   9  -5   2    3.74    1.07
   9  -5   2    7.04    1.47
  -9  -5  -2    4.22    1.06
  10  -5   2   40.55    3.10
  10  -5   2   37.59    3.19
 -10  -5  -2   40.63    2.99
  10  -5   2   39.31    3.09
 -11  -5  -2   46.28    2.90
  11  -5   2   41.87    3.11
  11  -5   2   42.77    2.93
  12  -5   2    2.08    0.59
 -12  -5  -2    1.11    0.41
  12  -5   2    0.93    0.41
 -13   6   2    4.76    0.76
 -13  -6   2    7.08    0.90
  13  -6  -2    4.72    0.85
 -13  -6   2    7.15    0.96
 -12  -6   2    0.70    0.52
  12  -6  -2    0.60    0.49
 -12  -6   2    0.35    0.39
 -12  -6   2    0.12    0.40
 -11  -6   2    6.85    1.23
 -11  -6   2    4.20    0.97
 -11  -6   2    4.56    1.00
  11  -6  -2    5.28    1.19
  10  -6  -2   38.40    3.36
 -10  -6   2   37.70    2.90
  10  -6  -2   37.85    3.23
 -10  -6   2   39.60    3.07
   9  -6  -2    6.11    1.35
  -9  -6   2    7.14    1.29
  -9  -6   2    5.11    1.12
  -9  -6   2    4.65    1.13
   9  -6  -2    6.32    1.41
   8  -6  -2    1.56    0.87
   8  -6  -2    5.08    1.27
  -8  -6   2    3.90    1.03
  -8  -6   2    3.14    0.99
  -8  -6   2    4.15    1.10
  -7  -6   2  119.66    6.49
   7  -6  -2  138.45    7.07
   7  -6  -2  131.11    6.91
  -7  -6   2  137.92    6.31
  -7  -6   2  137.88    6.43
  -7  -6   2  126.83    6.35
  -7  -6   2  143.07    6.44
  -6  -6   2    2.02    0.74
   6  -6  -2    2.19    0.78
   6  -6  -2    2.66    0.88
   6  -6  -2    1.73    0.72
  -6  -6   2    1.56    0.65
  -6  -6   2    1.52    0.69
  -6  -6   2    0.76    0.61
  -5  -6   2   42.21    3.08
   5  -6  -2   40.40    3.20
   5  -6  -2   36.68    2.91
  -5  -6   2   36.46    2.74
  -5  -6   2   42.61    2.95
  -4  -6   2   87.97    4.69
   4  -6  -2   86.76    4.69
   4  -6  -2   90.05    4.99
  -4  -6   2   81.19    4.37
  -4  -6   2   92.09    4.58
   4  -6  -2   78.70    4.52
   3  -6  -2  264.54   10.45
   3  -6  -2  268.40   10.34
   3  -6  -2  269.57   10.78
   3  -6  -2  260.09   10.49
  -3  -6   2  275.11   10.39
  -3  -6   2  261.12   10.14
  -3  -6   2  276.95   10.25
  -3  -6   2  277.97   10.33
  -2  -6   2   49.39    3.20
  -2  -6   2   48.75    3.11
  -2  -6   2   55.97    3.28
   2  -6  -2   47.13    3.18
   2  -6  -2   44.33    3.04
   1  -6  -2  171.75    7.37
   1  -6  -2  173.95    7.30
  -1  -6   2  174.23    7.25
  -1  -6   2  170.91    7.34
  -1  -6   2  168.12    7.14
  -1  -6   2  171.87    6.88
   0  -6   2    8.98    1.31
   0  -6   2    8.28    1.22
   0  -6  -2    7.51    1.22
   0  -6  -2    8.59    1.26
   0  -6  -2    9.01    1.30
   0  -6   2    8.49    1.25
   0  -6   2    8.64    1.27
  -1  -6  -2   68.13    3.85
  -1  -6  -2   62.95    3.71
   1  -6   2   73.03    3.97
   1  -6   2   62.88    3.85
  -1  -6  -2   68.36    4.11
  -1  -6  -2   74.33    4.13
   1  -6   2   60.56    3.62
   1  -6   2   61.07    3.77
  -2  -6  -2  153.71    6.97
  -2  -6  -2  154.18    7.15
  -2  -6  -2  158.49    7.32
  -2  -6  -2  159.92    6.85
  -2  -6  -2  162.79    7.01
  -2  -6  -2  157.57    6.98
   2  -6   2  157.18    7.04
  -2  -6  -2  171.72    7.36
   2  -6   2  158.23    6.95
  -2   6  -2  150.49    6.95
  -3  -6  -2   44.61    3.23
  -3  -6  -2   44.01    3.30
  -3  -6  -2   48.43    3.47
  -3  -6  -2   43.59    3.10
  -3  -6  -2   44.60    3.13
   3  -6   2   48.99    3.27
   3  -6   2   44.01    3.27
  -3   6  -2   43.08    3.20
  -4  -6  -2   37.84    3.10
  -4  -6  -2   41.01    3.18
  -4  -6  -2   36.09    2.92
   4  -6   2   35.95    2.89
  -4  -6  -2   39.33    2.93
  -4  -6  -2   38.26    2.86
   4  -6   2   28.93    2.66
  -4   6  -2   35.83    2.97
  -5  -6  -2   94.07    5.38
  -5  -6  -2  114.36    5.98
  -5  -6  -2  107.72    5.73
   5  -6   2   95.19    5.41
  -5  -6  -2  101.28    5.27
  -5  -6  -2  110.19    5.47
   5  -6   2  103.39    5.60
   5  -6   2  102.32    5.68
  -5   6  -2   98.88    5.57
  -6  -6  -2   46.91    3.53
  -6  -6  -2   47.74    3.63
  -6  -6  -2   50.15    3.78
   6  -6   2   48.03    3.65
  -6  -6  -2   53.12    3.51
   6  -6   2   45.65    3.67
  -6  -6  -2   53.91    3.52
  -7  -6  -2   70.02    4.43
  -7  -6  -2   73.26    4.53
  -7  -6  -2   61.45    4.37
   7  -6   2   66.30    4.32
   7  -6   2   83.18    4.95
  -7  -6  -2   76.79    4.30
   7  -6   2   69.82    4.67
   7  -6   2   70.92    4.76
  -7  -6  -2   76.16    4.44
   8  -6   2   18.18    2.06
   8  -6   2   18.90    2.23
   8  -6   2   19.42    2.39
  -8  -6  -2   18.22    2.02
  -8  -6  -2   18.20    2.04
  -8  -6  -2   17.00    2.08
  -9  -6  -2   16.29    1.90
  -9  -6  -2   15.60    1.77
   9  -6   2   15.71    2.00
   9  -6   2   12.63    1.82
   9  -6   2   13.40    1.76
  -9  -6  -2   15.33    1.79
  10  -6   2    0.68    0.45
  10  -6   2    0.45    0.52
 -10  -6  -2    0.66    0.47
  10  -6   2   -0.17    0.43
  11  -6   2    6.82    1.07
 -11  -6  -2    8.55    1.06
  11  -6   2    6.73    0.96
  11  -6   2    5.07    0.93
 -12  -7   2    0.41    0.34
  12  -7  -2    0.11    0.34
 -12  -7   2    0.09    0.34
  11  -7  -2   18.96    2.01
 -11  -7   2   14.54    1.66
  11  -7  -2   16.22    1.77
 -11  -7   2   12.22    1.45
  10  -7  -2    2.01    0.91
 -10  -7   2    1.52    0.66
 -10  -7   2    0.93    0.60
  10  -7  -2    0.51    0.53
 -10  -7   2    1.50    0.64
   9  -7  -2    9.88    1.69
  -9  -7   2    7.12    1.39
   9  -7  -2    7.46    1.35
  -9  -7   2    8.22    1.37
  -9  -7   2    9.26    1.42
  -9  -7   2    8.09    1.38
  -8  -7   2   19.80    2.26
   8  -7  -2   14.00    1.93
  -8  -7   2   21.91    2.19
  -8  -7   2   14.90    1.86
  -8  -7   2   18.60    2.07
   8  -7  -2   18.29    2.31
  -7  -7   2    6.97    1.33
   7  -7  -2    5.07    1.20
   7  -7  -2    4.67    1.28
  -7  -7   2    4.91    1.09
  -7  -7   2    8.41    1.45
  -7  -7   2    6.80    1.35
  -6  -7   2   43.29    3.48
   6  -7  -2   43.85    3.42
  -6  -7   2   47.35    3.36
  -6  -7   2   45.13    3.26
  -6  -7   2   43.51    3.28
   6  -7  -2   46.42    3.76
   5  -7  -2  315.37   12.78
   5  -7  -2  334.32   13.34
  -5  -7   2  331.72   12.63
  -5  -7   2  341.77   12.71
   4  -7  -2    7.84    1.39
   4  -7  -2    6.00    1.26
   4  -7  -2    7.00    1.42
  -4  -7   2    6.55    1.23
  -4  -7   2    7.36    1.28
   3  -7  -2  183.78    8.37
   3  -7  -2  163.75    7.88
   3  -7  -2  169.10    7.83
  -3  -7   2  202.36    8.09
  -3  -7   2  197.74    8.01
   3  -7  -2  176.02    7.86
  -3  -7   2  173.06    7.79
   3  -7  -2  189.06    8.38
   2  -7  -2  169.77    7.68
   2  -7  -2  158.41    7.44
  -2  -7   2  179.29    7.59
  -2  -7   2  179.89    7.58
  -2  -7   2  161.92    7.32
   2  -7  -2  158.66    7.33
  -2  -7   2  176.97    7.76
   1  -7  -2  175.52    7.92
   1  -7  -2  176.20    7.90
  -1  -7   2  189.76    7.95
  -1  -7   2  182.46    7.89
  -1  -7   2  186.30    7.79
   1  -7  -2  169.97    7.66
   1  -7  -2  182.24    8.11
  -1  -7   2  182.30    8.14
   0  -7  -2    8.54    1.42
   0  -7  -2    6.15    1.20
   0  -7  -2    7.77    1.45
   0  -7  -2    6.98    1.30
   0  -7   2   11.24    1.59
   0  -7   2    8.83    1.43
   0  -7   2    7.81    1.28
   0  -7   2    8.76    1.43
  -1  -7  -2   15.75    1.83
   1  -7   2   10.27    1.56
  -1  -7  -2   15.86    1.88
  -1  -7  -2   13.21    1.73
  -1  -7  -2   13.03    1.68
   1  -7   2   12.71    1.67
  -1  -7  -2   10.06    1.58
   1  -7   2   12.48    1.71
  -1  -7  -2   10.52    1.64
  -1  -7  -2   11.94    1.72
   1  -7   2   11.92    1.60
   1  -7   2    9.11    1.45
   2  -7   2    1.30    0.61
  -2  -7  -2    1.23    0.64
  -2  -7  -2    0.20    0.35
  -2  -7  -2   -0.17    0.65
  -2  -7  -2    0.68    0.56
  -2  -7  -2    0.57    0.62
   2  -7   2    1.32    0.71
  -2  -7  -2    0.35    0.37
   3  -7   2    1.37    0.64
  -3  -7  -2    1.90    0.79
  -3  -7  -2    1.21    0.72
  -3  -7  -2    1.41    0.73
   3  -7   2    1.78    0.69
  -3  -7  -2    1.49    0.64
  -3  -7  -2    0.20    0.41
   3  -7   2    1.40    0.66
  -4  -7  -2   25.34    2.44
  -4  -7  -2   26.85    2.57
  -4  -7  -2   29.17    2.80
  -4  -7  -2   28.98    2.58
  -4  -7  -2   25.62    2.49
   4  -7   2   24.01    2.56
  -4  -7  -2   25.09    2.61
   4  -7   2   23.14    2.42
   4  -7   2   20.22    2.30
   4  -7   2   28.88    2.83
  -5  -7  -2  205.53    8.75
  -5  -7  -2  206.29    8.68
  -5  -7  -2  207.35    9.05
  -5  -7  -2  205.43    9.17
  -5  -7  -2  188.38    9.03
  -5  -7  -2  193.63    8.74
   5  -7   2  198.85    8.88
   5  -7   2  187.96    9.06
   6  -7   2   61.25    4.22
   6  -7   2   59.49    4.31
  -6  -7  -2   53.30    3.94
  -6  -7  -2   51.53    3.95
  -6  -7  -2   59.79    3.98
  -6  -7  -2   58.56    4.00
  -6  -7  -2   63.93    3.92
   6  -7   2   51.71    3.84
  -6  -7  -2   58.35    3.81
  -7  -7  -2    5.25    1.18
  -7  -7  -2    6.00    1.19
  -7  -7  -2    5.05    1.12
   7  -7   2    3.95    1.09
  -7  -7  -2    5.96    1.27
  -7  -7  -2    5.04    1.12
  -7  -7  -2    4.82    1.15
   7  -7   2    5.45    1.26
   7  -7   2    5.42    1.29
  -8  -7  -2    5.86    1.15
   8  -7   2    3.06    0.98
   8  -7   2    5.43    1.18
  -8  -7  -2    5.30    1.09
  -9  -7  -2   97.27    4.70
  -9  -7  -2   87.52    4.71
  -9  -7  -2   96.46    4.62
   9  -7   2   92.29    5.03
   9  -7   2   95.22    4.99
  10  -7   2    1.29    0.54
 -10  -7  -2    1.15    0.43
  11  -8  -2    6.99    1.05
 -11  -8   2    6.52    0.87
 -11  -8   2    8.15    1.02
 -10  -8   2   10.68    1.38
  10  -8  -2   12.88    1.63
 -10  -8   2   13.51    1.44
 -10  -8   2   15.36    1.61
  -9  -8   2   95.40    4.99
  -9  -8   2   95.71    4.99
  -9  -8   2   90.31    4.65
   9  -8  -2   92.64    5.33
  -8  -8   2    3.60    1.01
   8  -8  -2    4.10    1.15
  -8  -8   2    3.17    0.92
  -8  -8   2    4.90    1.09
  -8  -8   2    2.95    0.80
   7  -8  -2   20.22    2.45
  -7  -8   2   18.33    2.03
  -7  -8   2   19.11    2.11
   7  -8  -2   17.53    2.06
   6  -8  -2   22.37    2.68
  -6  -8   2   23.44    2.33
  -6  -8   2   21.43    2.30
   6  -8  -2   24.11    2.49
   5  -8  -2    5.02    1.31
   5  -8  -2    4.20    1.08
  -5  -8   2    7.06    1.33
  -5  -8   2    5.10    1.21
   5  -8  -2    5.31    1.20
   4  -8  -2    7.83    1.54
   4  -8  -2    6.69    1.33
  -4  -8   2    9.63    1.57
   4  -8  -2    7.70    1.41
  -4  -8   2    7.51    1.37
  -4  -8   2    6.69    1.32
   3  -8  -2    7.01    1.36
  -3  -8   2    8.79    1.50
   3  -8  -2    6.43    1.26
  -3  -8   2    5.58    1.26
  -3  -8   2    7.40    1.37
   3  -8  -2    7.11    1.47
   2  -8  -2   33.15    2.95
   2  -8  -2   28.57    2.76
  -2  -8   2   36.82    2.99
  -2  -8   2   30.75    2.77
  -2  -8   2   38.72    2.98
   2  -8  -2   31.04    2.75
   2  -8  -2   31.28    2.95
   2  -8  -2   31.06    2.97
   1  -8  -2  120.23    6.46
   1  -8  -2  127.08    6.62
  -1  -8   2  134.51    6.61
  -1  -8   2  142.69    6.72
  -1  -8   2  134.92    6.50
   1  -8  -2  133.43    6.51
   1  -8  -2  128.89    6.80
   1  -8  -2  143.22    7.11
   0  -8  -2   41.47    3.32
   0  -8  -2   42.11    3.19
   0  -8  -2   52.94    3.67
   0  -8  -2   45.90    3.61
   0  -8  -2   44.50    3.54
   0  -8   2   52.89    3.65
   0  -8   2   40.85    3.26
   0  -8  -2   35.58    2.98
   0  -8   2   44.32    3.32
   1  -8   2   71.88    4.55
  -1  -8  -2   70.38    4.31
  -1  -8  -2   70.80    4.41
  -1  -8  -2   62.85    4.45
  -1  -8  -2   69.13    4.55
   1  -8   2   70.43    4.34
   1  -8   2   66.27    4.32
   1  -8   2   68.57    4.25
  -2  -8  -2   36.15    3.29
  -2  -8  -2   39.32    3.18
  -2  -8  -2   37.09    3.01
  -2  -8  -2   32.38    2.92
   2  -8   2   36.58    3.15
  -2  -8  -2   34.85    3.09
  -2  -8  -2   37.79    3.10
   2  -8   2   33.03    2.96
  -3  -8  -2    4.73    1.27
  -3  -8  -2    1.66    0.84
  -3  -8  -2    4.24    1.15
   3  -8   2    2.37    0.87
  -3  -8  -2    4.51    1.10
  -3  -8  -2    3.32    0.99
   3  -8   2    3.07    0.98
  -4  -8  -2   84.18    5.30
  -4  -8  -2   84.06    4.94
  -4  -8  -2   90.73    5.08
  -4  -8  -2   90.64    5.02
  -4  -8  -2   91.65    5.28
   4  -8   2   94.72    5.62
  -4  -8  -2   83.25    5.19
  -5  -8  -2  112.32    6.13
  -5  -8  -2  126.38    6.45
   5  -8   2  121.04    6.53
  -5  -8  -2  123.89    6.16
  -5  -8  -2  119.77    5.98
  -5  -8  -2  118.65    6.49
   5  -8   2  107.74    5.93
  -5  -8  -2  125.77    6.14
  -6  -8  -2    1.19    0.69
  -6  -8  -2    1.77    0.81
  -6  -8  -2    1.90    0.86
   6  -8   2    1.78    0.79
   6  -8   2    1.23    0.71
  -6  -8  -2    2.40    0.86
  -6  -8  -2    1.27    0.71
  -6  -8  -2    1.51    0.76
   7  -8   2    2.19    0.85
  -7  -8  -2    3.02    0.88
  -7  -8  -2    2.01    0.74
  -7  -8  -2    2.36    0.82
  -7  -8  -2    1.57    0.66
   7  -8   2    2.30    0.89
   7  -8   2    2.10    0.79
   8  -8   2    0.30    0.38
   8  -8   2    0.15    0.38
  -8  -8  -2    0.39    0.38
  -8  -8  -2    0.57    0.45
   9  -8   2   -0.24    0.37
   9  -8   2   -0.11    0.38
  -9  -8  -2   -0.11    0.29
 -10  -9   2    1.45    0.46
  10  -9  -2    0.28    0.32
  -9  -9   2   27.94    2.15
   9  -9  -2   27.23    2.16
  -8  -9   2   11.19    1.50
   8  -9  -2    9.47    1.38
  -8  -9   2   11.20    1.36
  -8  -9   2   10.27    1.38
  -7  -9   2    1.81    0.77
  -7  -9   2    0.74    0.69
   7  -9  -2    0.98    0.61
  -7  -9   2    0.70    0.55
  -6  -9   2   30.47    2.67
  -6  -9   2   32.13    2.56
   6  -9  -2   29.04    2.60
  -6  -9   2   30.04    2.57
   6  -9  -2   22.15    2.30
  -5  -9   2    0.52    0.63
   5  -9  -2    1.09    0.68
  -5  -9   2    0.33    0.52
  -5  -9   2   -0.17    0.63
   5  -9  -2    0.54    0.53
   4  -9  -2    0.94    0.65
  -4  -9   2   -0.69    0.72
  -4  -9   2    0.17    0.65
   4  -9  -2    0.18    0.47
  -4  -9   2    0.87    0.65
   3  -9  -2    5.55    1.18
  -3  -9   2    5.81    1.33
   3  -9  -2    3.12    0.92
  -3  -9   2    3.17    0.98
  -3  -9   2    5.19    1.17
   3  -9  -2    3.48    1.09
   2  -9  -2    2.32    0.88
  -2  -9   2    0.94    0.83
  -2  -9   2    0.55    0.57
  -2  -9   2    1.43    0.76
   2  -9  -2    1.27    0.68
   2  -9  -2    0.22    0.61
   1  -9  -2   17.92    2.12
  -1  -9   2   18.58    2.23
  -1  -9   2   14.88    1.94
  -1  -9   2   16.98    2.06
   1  -9  -2   20.46    2.18
   1  -9  -2   20.44    2.40
   0  -9  -2    6.31    1.32
   0  -9   2    7.40    1.47
   0  -9  -2    8.01    1.41
   0  -9   2    7.32    1.40
   0  -9   2    7.32    1.40
   0  -9  -2   10.08    1.74
  -1  -9  -2    0.34    0.56
  -1  -9  -2   -0.38    0.65
  -1  -9  -2   -0.82    0.71
   1  -9   2    0.19    0.80
  -1  -9  -2   -0.17    0.64
   1  -9   2    0.38    0.55
   1  -9   2    0.18    0.58
  -2  -9  -2    0.73    0.54
  -2  -9  -2    1.65    0.83
  -2  -9  -2    0.17    0.54
  -2  -9  -2    0.77    0.64
   2  -9   2    1.43    0.91
  -2  -9  -2   -0.18    0.63
   2  -9   2    0.37    0.48
   2  -9   2    0.35    0.54
  -3  -9  -2   14.85    1.83
  -3  -9  -2   14.33    1.86
  -3  -9  -2   14.53    1.88
   3  -9   2   14.57    1.99
   3  -9   2   12.80    1.80
  -4  -9  -2   12.96    1.90
  -4  -9  -2   11.60    1.66
  -4  -9  -2   11.98    1.72
  -4  -9  -2   14.62    1.71
   4  -9   2   14.04    1.94
  -4  -9  -2   11.81    1.71
   4  -9   2   12.80    1.75
  -5  -9  -2   19.06    2.15
  -5  -9  -2   19.10    2.00
   5  -9   2   19.80    2.23
  -5  -9  -2   18.80    1.93
   5  -9   2   17.62    1.98
  -5  -9  -2   21.35    2.15
  -6  -9  -2   33.38    2.76
  -6  -9  -2   31.95    2.51
   6  -9   2   32.89    2.60
   6  -9   2   39.28    2.95
  -6  -9  -2   36.21    2.59
  -7  -9  -2    3.95    0.86
  -7  -9  -2    2.42    0.63
   7  -9   2    1.72    0.65
   8  -9   2    0.09    0.33
  -8 -10   2   14.12    1.34
   8 -10  -2   11.40    1.22
  -7 -10   2   16.13    1.60
  -7 -10   2   15.56    1.47
   7 -10  -2   18.83    1.71
  -7 -10   2   14.53    1.46
  -6 -10   2    2.26    0.69
   6 -10  -2    1.87    0.65
  -6 -10   2    0.70    0.57
  -6 -10   2    2.63    0.76
  -5 -10   2  101.92    4.91
   5 -10  -2   98.65    5.01
  -5 -10   2  103.65    5.04
   5 -10  -2   97.73    4.96
   4 -10  -2   90.46    4.78
  -4 -10   2   99.50    4.84
  -4 -10   2   94.02    4.75
  -4 -10   2   91.73    4.68
   4 -10  -2   82.64    4.62
  -4 -10   2   76.51    4.52
   3 -10  -2   18.88    2.01
   3 -10  -2   18.30    2.04
  -3 -10   2   16.13    1.94
  -3 -10   2   18.42    1.93
  -3 -10   2   17.68    1.94
   3 -10  -2   17.48    1.93
   3 -10  -2   18.38    2.14
   2 -10  -2   33.12    2.76
  -2 -10   2   42.71    3.14
   2 -10  -2   36.72    2.96
  -2 -10   2   35.61    2.84
  -2 -10   2   37.09    2.86
   2 -10  -2   34.25    2.75
   2 -10  -2   37.80    3.16
   1 -10  -2   74.38    4.35
   1 -10  -2   76.14    4.47
  -1 -10   2   81.50    4.57
  -1 -10   2   72.60    4.22
  -1 -10   2   70.73    4.25
   1 -10  -2   65.95    4.06
   1 -10  -2   72.09    4.61
   0 -10  -2  151.94    7.04
   0 -10   2  164.43    7.28
   0 -10  -2  158.11    7.20
   0 -10  -2  146.79    6.83
   0 -10   2  152.41    6.95
   0 -10   2  156.43    7.13
   0 -10  -2  161.05    7.49
  -1 -10  -2   48.13    3.34
  -1 -10  -2   47.98    3.32
   1 -10   2   57.10    3.59
   1 -10   2   46.43    3.28
   1 -10   2   43.63    3.12
  -1 -10  -2   44.06    3.37
  -2 -10  -2   72.05    4.17
   2 -10   2   74.03    4.21
  -2 -10  -2   77.20    4.22
  -2 -10  -2   68.26    3.96
   2 -10   2   73.19    4.23
   2 -10   2   77.06    4.19
  -2 -10  -2   72.25    4.27
   3 -10   2    0.74    0.59
  -3 -10  -2    0.85    0.64
  -3 -10  -2    1.07    0.61
  -4 -10  -2   48.27    2.99
   4 -10   2   46.30    3.04
  -4 -10  -2   46.35    2.99
   5 -10   2  163.31    6.73
  -5 -10  -2  160.27    6.57
  -6  10  -2    2.05    1.09
  -6 -10  -2    2.19    0.59
   6 -10   2    2.35    0.60
  -6 -11   2    4.70    0.66
   6 -11  -2    4.19    0.68
  -5 -11   2   31.86    1.98
   5 -11  -2   31.44    2.09
  -5 -11   2   33.52    2.11
  -4 -11   2    2.04    0.63
   4 -11  -2    1.32    0.54
  -4 -11   2    2.53    0.65
   3 -11  -2   72.88    3.82
   3 -11  -2   85.63    4.11
  -3 -11   2   88.01    4.09
  -3 -11   2   79.39    3.90
  -3 -11   2   78.29    3.86
   3 -11  -2   72.63    3.81
  -3 -11   2   75.34    3.90
   3 -11  -2   91.46    4.42
   2 -11  -2    7.90    1.12
   2 -11  -2    7.14    1.16
  -2 -11   2    8.15    1.22
  -2 -11   2    8.96    1.16
  -2 -11   2    8.56    1.15
   2 -11  -2    8.12    1.12
   2 -11  -2    7.49    1.23
   1 -11  -2   10.40    1.29
  -1 -11   2   10.58    1.39
   1 -11  -2   12.45    1.46
  -1 -11   2   10.83    1.29
   1 -11  -2   11.18    1.29
  -1 -11   2   10.77    1.30
   1 -11  -2   12.62    1.56
   0 -11  -2    1.03    0.55
   0 -11  -2    1.96    0.69
   0 -11   2    2.08    0.76
   0 -11   2    0.91    0.50
   0 -11   2    2.07    0.65
   0 -11  -2    2.77    0.76
  -1 -11  -2    0.77    0.52
   1 -11   2    0.80    0.61
  -1 -11  -2    0.57    0.47
   1 -11   2    1.55    0.59
   1 -11   2    0.83    0.48
  -1 -11  -2    0.51    0.46
  -2 -11  -2    0.31    0.40
   2 -11   2   -0.10    0.39
  -3 -11  -2    1.73    0.55
   3 -11   2    1.23    0.50
  -4 -11  -2   23.00    1.63
   4 -11   2   23.48    1.65
 -15   0   3    0.17    0.28
  15   0  -3   -0.23    0.40
 -14   0   3    0.13    0.42
 -14   0   3   -0.14    0.41
 -13   0   3   -0.16    0.44
 -13   0   3   -0.35    0.70
 -12   0   3   -0.19    0.53
 -11   0   3   -0.19    0.50
 -10   0   3    0.18    0.49
  10   0  -3   -0.40    0.72
 -10   0   3    0.55    0.63
   9   0  -3   -0.17    0.46
  -9   0   3    0.16    0.50
   8   0  -3   -0.14    0.54
  -8   0   3    0.14    0.29
   7   0  -3    0.48    0.39
  -7   0   3   -0.12    0.36
   6   0  -3    0.20    0.31
   6   0  -3    0.10    0.29
  -6   0   3    0.10    0.30
  -5   0   3    0.06    0.21
  -5   0   3    0.26    0.36
   4   0  -3    0.07    0.22
   3   0  -3   10.62    0.93
   2   0  -3    0.06    0.21
   1   0  -3    0.05    0.17
   1   0  -3    0.12    0.19
  -1   0   3    0.27    0.19
   1   0  -3   -0.10    0.15
   0   0  -3   -0.06    0.20
   0   0  -3    0.06    0.21
  -1   0  -3    0.04    0.18
  -1   0  -3   -0.06    0.27
  -2   0  -3    0.84    0.37
  -2   0  -3    0.22    0.35
  -3   0  -3    0.33    0.40
  -3   0  -3    0.63    0.43
  -3   0  -3   -0.18    0.35
  -4   0  -3   -0.64    0.49
  -4   0  -3    0.29    0.33
  -4   0  -3    0.21    0.35
  -5   0  -3   -0.12    0.31
  -5   0  -3    0.22    0.36
  -5   0  -3   -0.25    0.41
  -6   0  -3    0.15    0.35
  -6   0  -3    0.14    0.41
  -6   0  -3    0.28    0.36
  -6   0  -3   -0.14    0.42
  -7   0  -3    0.18    0.43
  -7   0  -3   -0.16    0.37
  -7   0  -3    0.50    0.46
  -7   0  -3   -0.16    0.42
  -8   0  -3   -0.20    0.42
  -8   0  -3   -0.17    0.50
  -8   0  -3    0.18    0.45
  -9   0  -3   -0.18    0.42
  -9   0  -3    0.20    0.71
 -10   0  -3   -0.17    0.49
 -10   0  -3    0.16    0.42
  11   0   3   -0.18    0.52
 -11   0  -3    0.14    0.38
 -11   0  -3    0.14    0.45
  12   0   3    0.26    0.38
 -12   0  -3   -0.10    0.33
 -12   0  -3    0.11    0.38
 -15  -1   3    8.93    1.05
  15  -1  -3    8.77    1.16
  15   1  -3    9.92    1.23
 -14  -1   3    0.13    0.41
 -14   1   3   -0.14    0.46
 -13  -1   3   91.47    4.87
 -13  -1   3   76.90    4.59
 -13   1   3   85.41    4.87
 -12  -1   3    0.71    0.59
 -12  -1   3    0.18    0.69
 -12   1   3    1.81    0.96
  12  -1  -3    0.21    0.75
 -11  -1   3    5.55    1.16
 -11   1   3    8.45    1.54
 -11  -1   3    5.92    1.23
  11  -1  -3    5.75    1.38
 -10  -1   3  162.22    7.46
  10  -1  -3  158.30    7.70
  10   1  -3  145.52    7.35
 -10  -1   3  161.34    7.20
 -10  -1   3  168.25    7.45
 -10  -1   3  175.06    7.58
 -10   1   3  163.01    7.58
  -9  -1   3  104.91    5.14
  -9  -1   3   93.25    4.97
  -9  -1   3   93.76    4.92
  -9  -1   3   86.00    4.68
   9   1  -3   91.62    5.05
   9  -1  -3   93.09    5.12
   9  -1  -3   95.95    5.30
  -9   1   3   96.68    5.08
  -9  -1   3  103.66    5.10
   8   1  -3    4.17    0.94
   8  -1  -3    4.45    0.95
  -8  -1   3    5.29    0.99
  -8   1   3    3.71    0.86
   8  -1  -3    3.99    0.93
   7  -1  -3  127.84    5.82
   7   1  -3  146.98    6.05
   7  -1  -3  125.89    5.90
  -7   1   3  138.82    6.09
  -7  -1   3  148.78    6.07
   6  -1  -3  221.20    8.10
   6  -1  -3  212.78    8.23
  -6  -1   3  211.90    8.11
  -6   1   3  209.76    8.18
  -6  -1   3  222.03    7.82
   5  -1  -3  577.10   18.36
  -5  -1   3  594.59   18.29
   5  -1  -3  574.54   18.64
  -5   1   3  526.72   18.45
  -5  -1   3  562.87   18.46
  -4  -1   3  549.80   17.26
   4  -1  -3  540.04   17.60
  -4  -1   3  569.67   17.28
   3  -1  -3    6.05    0.75
   3  -1  -3    3.90    0.62
   3   1  -3    4.15    0.56
  -3  -1   3    5.04    0.63
   2   1  -3  221.43    7.42
  -2  -1   3  210.67    7.30
   2  -1  -3  223.16    7.60
   2  -1  -3  214.45    7.68
   1   1  -3    2.74    0.46
   1  -1  -3    2.52    0.51
   1   1  -3    2.67    0.53
  -1  -1   3    2.42    0.45
   1   1  -3    3.42    0.44
   1  -1  -3    2.11    0.49
   0  -1  -3   34.69    1.87
   0  -1  -3   31.03    1.71
   0  -1   3   31.51    1.60
   0   1  -3   30.57    1.72
   0  -1  -3   32.03    1.86
   0  -1  -3   32.27    1.76
  -1  -1  -3    7.08    0.81
  -1   1  -3    4.61    0.62
   1  -1   3    6.43    0.78
  -1  -1  -3    6.74    0.78
  -1   1  -3    4.99    0.67
  -1   1  -3    5.80    0.75
  -1  -1  -3    5.60    0.67
   1  -1   3    6.70    0.70
  -2  -1  -3  872.34   27.84
  -2   1  -3  922.14   28.11
  -2   1  -3  888.13   28.04
  -2   1  -3  896.59   28.00
  -3   1  -3 1072.78   33.80
  -3  -1  -3 1026.78   33.46
  -3   1  -3 1095.56   33.87
  -3   1  -3 1133.47   33.83
  -4   1  -3 1209.93   38.97
  -4   1  -3 1243.18   39.05
  -4   1  -3 1280.60   39.03
  -5   1  -3   30.09    2.35
  -5   1  -3   32.80    2.36
  -5   1  -3   32.40    2.35
  -5  -1  -3   31.05    2.34
  -6   1  -3   22.32    2.07
  -6   1  -3   22.55    2.02
  -6  -1  -3   17.58    1.93
  -6  -1  -3   16.72    1.83
  -6  -1  -3   18.21    1.94
  -6   1  -3   23.12    2.07
  -6  -1  -3   22.48    2.02
  -7   1  -3  127.94    6.48
  -7  -1  -3  130.41    6.35
  -7  -1  -3  128.14    6.16
  -7  -1  -3  121.99    6.14
  -7  -1  -3  129.90    6.20
  -7   1  -3  121.24    6.07
  -7   1  -3  120.95    5.93
  -7   1  -3  132.97    6.22
  -8   1  -3   36.26    3.11
  -8  -1  -3   31.92    2.89
  -8  -1  -3   34.10    2.84
  -8  -1  -3   33.82    2.86
  -8   1  -3   28.97    2.70
  -9  -1  -3    2.07    0.83
  -9  -1  -3    2.16    0.84
  -9  -1  -3    2.56    0.85
  -9  -1  -3    1.96    0.79
  -9   1  -3    3.73    1.08
 -10   1  -3   28.18    2.67
 -10  -1  -3   25.90    2.43
 -10  -1  -3   25.31    2.43
  11  -1   3   17.42    1.97
 -11  -1  -3   14.98    1.68
 -11  -1  -3   13.77    1.64
 -11  -1  -3   11.79    1.55
 -12   1  -3   51.46    3.00
 -12  -1  -3   52.64    3.06
 -12  -1  -3   60.18    3.14
  12  -1   3   59.87    3.44
 -15  -2   3    7.94    0.95
 -15   2   3    7.21    0.92
  15  -2  -3    6.32    0.92
  15   2  -3    6.15    0.91
 -14  -2   3   75.00    3.87
 -14   2   3   62.98    3.74
  14  -2  -3   66.33    3.92
 -13  -2   3   -0.16    0.53
 -13  -2   3    0.30    0.49
 -13   2   3    0.71    0.64
  13  -2  -3    0.57    0.62
 -12  -2   3   81.18    4.76
 -12  -2   3   83.02    4.84
 -12  -2   3   77.33    4.61
 -12   2   3   83.90    5.08
  12  -2  -3   84.48    5.18
 -11  -2   3   85.00    4.91
 -11  -2   3   97.28    5.27
 -11  -2   3   87.47    4.97
  11  -2  -3   90.99    5.50
 -10  -2   3    1.05    0.54
 -10  -2   3    0.75    0.55
 -10  -2   3    0.17    0.55
  10  -2  -3    0.63    0.81
 -10  -2   3    0.17    0.53
 -10  -2   3    0.53    0.61
 -10   2   3    1.13    0.62
  -9  -2   3   49.43    3.33
  -9  -2   3   43.75    3.09
  -9  -2   3   46.34    3.30
   9  -2  -3   49.23    3.60
   9   2  -3   41.51    3.15
  -9  -2   3   43.69    3.17
  -9  -2   3   45.60    3.16
  -9   2   3   50.61    3.38
   9  -2  -3   48.08    3.51
  -8  -2   3  336.92   11.77
  -8  -2   3  330.92   11.74
   8   2  -3  301.00   11.59
   8  -2  -3  310.09   11.70
   8  -2  -3  303.02   11.86
  -8  -2   3  294.50   11.27
  -8  -2   3  305.54   11.47
   8  -2  -3  291.87   11.76
  -8   2   3  314.31   11.67
   7  -2  -3    2.70    0.80
  -7   2   3    2.45    0.69
  -7  -2   3    2.18    0.62
   7  -2  -3    1.80    0.59
   7   2  -3    1.48    0.59
  -6  -2   3 1064.34   32.26
   6  -2  -3  962.57   32.14
   6  -2  -3 1032.04   32.66
  -6   2   3  980.09   32.35
  -6  -2   3 1028.42   32.27
  -6  -2   3 1063.68   32.13
   5  -2  -3   86.90    3.85
  -5  -2   3   93.71    3.98
  -5   2   3   82.82    3.99
  -5  -2   3   90.36    3.99
   5  -2  -3   98.28    4.33
  -4  -2   3  158.80    5.80
  -4  -2   3  166.68    5.75
   4  -2  -3  143.29    5.51
   4  -2  -3  154.72    5.82
   4  -2  -3  158.01    6.06
  -4   2   3  135.31    5.73
   3  -2  -3  246.64    8.71
  -3  -2   3  256.08    8.71
   3  -2  -3  242.60    8.78
   3  -2  -3  243.57    8.96
  -3  -2   3  259.88    8.63
   3  -2  -3  256.67    8.93
  -3  -2   3  259.53    8.71
  -2  -2   3 1595.69   47.94
   2  -2  -3 1555.00   47.87
   2  -2  -3 1543.65   48.22
  -2  -2   3 1539.46   47.90
   2  -2  -3 1610.14   48.28
  -2  -2   3 1604.70   48.14
  -1  -2   3  485.30   15.79
  -1  -2   3  505.90   16.04
   1  -2  -3  499.57   16.15
   1   2  -3  488.06   15.75
   1  -2  -3  516.63   16.13
  -1  -2   3  492.37   15.85
   0   2  -3    1.34    0.38
   0  -2   3    2.16    0.40
   0  -2   3    1.18    0.40
   0  -2  -3    1.31    0.40
   0  -2  -3    1.34    0.41
   0  -2  -3    0.78    0.35
  -1   2  -3  533.29   17.39
   1  -2   3  546.21   17.47
  -1  -2  -3  564.29   17.53
   1  -2   3  543.89   17.42
  -1  -2  -3  552.71   17.54
  -1   2  -3  541.84   17.49
  -1   2  -3  546.25   17.36
  -1  -2  -3  515.35   17.42
   2  -2   3   99.21    4.14
  -2   2  -3   97.61    4.17
  -2   2  -3   96.28    4.25
  -2   2  -3   94.04    4.01
  -2  -2  -3   97.78    4.18
   3  -2   3    1.08    0.43
  -3   2  -3    1.75    0.55
  -3   2  -3    1.87    0.52
  -3  -2  -3    1.23    0.43
  -3  -2  -3    1.95    0.62
  -4   2  -3  796.70   25.39
  -4  -2  -3  777.67   25.39
  -4  -2  -3  832.53   26.13
  -4   2  -3  750.15   25.36
  -4   2  -3  794.09   25.53
  -5  -2  -3    2.85    0.76
  -5   2  -3    4.16    0.85
   5  -2   3    2.29    0.66
  -5  -2  -3    2.27    0.72
  -5  -2  -3    1.78    0.64
  -5  -2  -3    2.44    0.71
  -5   2  -3    2.15    0.70
  -6   2  -3  230.43    9.39
  -6  -2  -3  236.04    9.36
  -6   2  -3  219.67    9.19
   6  -2   3  235.77    9.46
   6  -2   3  232.74    9.43
  -6  -2  -3  235.56    9.43
  -6  -2  -3  235.23    9.45
  -7   2  -3   15.59    1.88
  -7   2  -3   16.42    1.88
  -7   2  -3   13.09    1.69
  -7   2  -3   17.60    2.09
  -7  -2  -3   14.06    1.78
  -7  -2  -3   14.41    1.82
   7  -2   3   16.37    1.91
  -8  -2  -3  112.82    5.82
  -8  -2  -3  109.95    5.83
  -8   2  -3  103.24    5.95
   8  -2   3  116.00    5.99
  -9  -2  -3    3.82    1.05
  -9   2  -3    1.22    0.64
  -9  -2  -3    3.43    0.96
  -9  -2  -3    3.17    0.99
  -9  -2  -3    2.60    0.89
   9  -2   3    1.73    0.87
 -10  -2  -3    2.10    0.75
  10  -2   3    1.25    0.74
 -10   2  -3    1.67    0.72
  10  -2   3    1.03    0.75
 -10  -2  -3    2.32    0.85
 -10  -2  -3    1.54    0.72
 -10  -2  -3    2.54    0.83
  11  -2   3   75.17    4.20
  11  -2   3   78.01    4.56
 -11  -2  -3   73.20    4.02
 -11  -2  -3   74.77    4.07
 -11  -2  -3   75.91    4.22
 -11  -2  -3   67.71    4.00
  12  -2   3    2.77    0.71
 -12  -2  -3    1.52    0.54
 -12  -2  -3    2.57    0.62
 -15   3   3    2.11    0.48
 -15  -3   3    1.50    0.41
 -14   3   3   47.34    2.90
  14  -3  -3   40.59    2.87
 -14  -3   3   40.84    2.65
 -14  -3   3   43.61    2.70
 -13   3   3   42.50    3.22
 -13  -3   3   40.07    2.94
 -13  -3   3   39.31    2.89
  13  -3  -3   44.97    3.39
 -12  -3   3   -0.17    0.56
 -12  -3   3    0.18    0.53
 -12  -3   3   -0.17    0.40
  12  -3  -3    0.21    0.59
 -11  -3   3   51.65    3.73
 -11  -3   3   55.13    3.77
  11  -3  -3   55.69    4.12
 -10  -3   3   10.42    1.55
 -10  -3   3   15.04    1.85
  10  -3  -3   10.12    1.77
 -10   3   3   12.76    1.76
 -10  -3   3    9.46    1.54
 -10  -3   3   10.95    1.63
  10  -3  -3    8.04    1.46
  10  -3  -3   10.75    1.75
   9  -3  -3   83.74    4.97
  -9  -3   3   76.24    4.34
  -9  -3   3   86.98    4.73
  -9  -3   3   79.47    4.58
  -9  -3   3   82.57    4.63
  -9  -3   3   84.13    4.66
   9  -3  -3   73.91    4.83
  -9   3   3   74.14    4.49
   8  -3  -3   98.59    5.27
  -8  -3   3  102.65    5.12
  -8  -3   3   99.52    5.06
  -8  -3   3   98.34    4.83
  -8  -3   3   90.05    4.79
  -8  -3   3   93.49    4.94
  -8  -3   3   89.88    4.70
   8  -3  -3  110.01    5.61
  -8   3   3   97.99    5.04
  -7  -3   3  223.17    8.78
  -7   3   3  226.27    9.02
   7  -3  -3  233.38    9.43
  -7  -3   3  233.62    9.12
  -7  -3   3  235.77    8.98
   6  -3  -3  249.91    9.62
  -6   3   3  237.38    9.19
  -6  -3   3  251.18    9.36
   5  -3  -3    4.26    0.83
   5  -3  -3    2.87    0.76
  -5  -3   3    3.73    0.73
  -4  -3   3 2324.15   72.60
   4  -3  -3 2412.71   72.81
   4  -3  -3 2358.11   72.62
   4  -3  -3 2319.65   72.93
  -4  -3   3 2443.11   72.39
  -4  -3   3 2438.91   72.70
  -4  -3   3 2382.89   72.49
  -3  -3   3  648.70   21.43
   3  -3  -3  708.01   21.62
   3  -3  -3  646.25   21.56
   3  -3  -3  676.08   21.71
   3  -3  -3  649.76   21.60
  -3  -3   3  690.30   21.36
  -3  -3   3  691.03   21.55
  -3  -3   3  665.72   21.38
   2  -3  -3    1.51    0.43
  -2  -3   3    1.22    0.38
   2  -3  -3    1.77    0.51
  -2  -3   3    1.78    0.48
   2  -3  -3    1.36    0.43
  -2  -3   3    2.21    0.51
  -1  -3   3   33.31    1.89
   1  -3  -3   34.87    2.14
   1  -3  -3   33.56    2.04
  -1  -3   3   30.89    1.89
   1  -3  -3   31.95    1.94
  -1  -3   3   37.50    2.14
   0   3  -3  102.20    4.29
   0  -3  -3   95.61    4.30
   0   3  -3  100.13    4.11
   0  -3  -3   98.37    4.25
   0  -3  -3   98.91    4.30
   0  -3   3  108.35    4.42
   0  -3  -3  108.39    4.65
  -1   3  -3   78.54    3.72
   1  -3   3   82.84    3.77
  -1  -3  -3   86.28    4.17
  -1  -3  -3   80.59    3.75
   1  -3   3   84.32    3.80
  -1  -3  -3   83.81    3.71
  -1   3  -3   82.35    3.68
   2  -3   3   81.91    3.79
  -2   3  -3   74.76    3.66
  -2  -3  -3   75.32    3.58
  -2  -3  -3   78.65    4.10
   3  -3   3  673.30   21.38
  -3   3  -3  640.92   21.21
  -3  -3  -3  637.90   21.04
  -3  -3  -3  647.93   21.85
  -4  -3  -3  418.16   15.02
  -4   3  -3  404.90   14.44
   4  -3   3  415.13   14.39
  -4   3  -3  407.24   14.35
  -5   3  -3   29.57    2.43
  -5  -3  -3   35.31    2.61
   5  -3   3   31.00    2.57
  -5   3  -3   31.32    2.52
  -5  -3  -3   29.07    2.51
  -5  -3  -3   32.86    2.75
  -5  -3  -3   30.78    2.54
  -5  -3  -3   35.70    2.64
  -5  -3  -3   40.17    2.79
   5  -3   3   35.85    2.70
   5  -3   3   34.55    2.63
  -6   3  -3  111.88    5.68
  -6  -3  -3  120.34    5.79
   6  -3   3  126.20    6.01
   6  -3   3  108.14    5.75
  -6   3  -3  110.27    5.70
  -6  -3  -3  113.11    5.79
  -6  -3  -3  118.32    5.82
  -6  -3  -3  124.19    5.91
  -7   3  -3    1.60    0.67
  -7   3  -3    1.79    0.75
  -7   3  -3    0.38    0.53
  -7  -3  -3    0.87    0.63
  -7  -3  -3    1.62    0.77
  -7  -3  -3    1.44    0.70
   7  -3   3    1.11    0.69
  -8  -3  -3    2.47    0.84
   8  -3   3    2.54    0.84
   8  -3   3    2.61    0.91
  -8   3  -3    1.80    0.84
  -8  -3  -3    2.53    0.82
  -8  -3  -3    2.60    0.85
  -8  -3  -3    3.78    1.04
   9  -3   3   98.10    5.51
   9  -3   3  100.07    5.76
  -9   3  -3   95.63    5.45
  -9  -3  -3   94.04    5.36
  -9  -3  -3  103.56    5.54
  -9  -3  -3   93.19    5.26
  -9  -3  -3  103.17    5.55
 -10  -3  -3    1.50    0.70
 -10   3  -3    1.71    0.75
  10  -3   3    2.19    0.86
 -10  -3  -3    2.51    0.82
 -10  -3  -3    1.45    0.67
 -10  -3  -3    1.98    0.79
  10  -3   3    1.76    0.80
 -11  -3  -3    5.33    1.02
  11  -3   3    6.25    1.13
 -11  -3  -3    5.16    0.98
 -11  -3  -3    6.90    1.10
 -11  -3  -3    7.05    1.09
  11  -3   3    6.20    1.17
  12  -3   3    0.46    0.41
  12  -3   3    0.68    0.42
 -12  -3  -3    0.26    0.34
 -14   4   3   18.06    1.61
  14  -4  -3   15.55    1.63
 -14  -4   3   15.37    1.37
 -13   4   3   12.79    1.64
  13  -4  -3   11.59    1.66
 -13  -4   3   12.32    1.50
 -13  -4   3   11.78    1.38
 -12  -4   3   55.96    3.59
  12  -4  -3   60.85    4.27
 -12  -4   3   62.38    3.76
 -12  -4   3   64.39    3.94
 -11  -4   3   20.85    2.17
  11  -4  -3   20.41    2.46
 -11  -4   3   23.05    2.36
 -11  -4   3   25.11    2.48
 -10  -4   3   98.86    5.31
 -10  -4   3   96.20    5.37
 -10  -4   3  100.54    5.47
  10  -4  -3  103.57    5.84
   9  -4  -3  157.30    7.99
   9  -4  -3  167.50    7.81
   9  -4  -3  161.51    7.97
  -9  -4   3  163.14    7.59
  -9  -4   3  152.16    7.34
  -9  -4   3  166.34    7.50
  -9  -4   3  169.57    7.51
  -9  -4   3  161.33    7.23
  -9  -4   3  164.74    7.24
  -9  -4   3  157.94    7.36
   8  -4  -3   78.50    4.91
   8  -4  -3   76.02    4.59
   8  -4  -3   78.26    4.84
  -8  -4   3   92.05    4.79
  -8  -4   3   76.05    4.37
  -8  -4   3   79.38    4.35
  -8  -4   3   78.70    4.49
  -8  -4   3   83.11    4.39
  -8  -4   3   75.15    4.41
   7  -4  -3  201.96    8.95
   7  -4  -3  205.79    8.68
  -7  -4   3  223.13    8.78
   7  -4  -3  221.46    9.11
  -7  -4   3  209.59    8.43
  -7  -4   3  199.70    8.25
  -7  -4   3  212.45    8.64
   6  -4  -3   48.77    3.26
  -6  -4   3   42.48    2.94
   6  -4  -3   49.78    3.24
  -6  -4   3   42.60    2.79
  -6  -4   3   44.29    2.95
   5  -4  -3  428.81   15.26
   5  -4  -3  414.50   15.19
  -5  -4   3  456.55   15.09
   4  -4  -3   96.15    4.64
  -4  -4   3   98.37    4.25
   4  -4  -3   85.10    4.44
   4  -4  -3  101.66    4.68
  -4  -4   3  103.26    4.48
  -4  -4   3   93.73    4.34
   3  -4  -3  999.57   29.59
   3  -4  -3  880.09   29.34
   3  -4  -3  839.88   29.21
  -3  -4   3  969.68   29.10
  -3  -4   3  935.43   29.34
  -2  -4   3   13.70    1.28
   2  -4  -3   12.03    1.25
  -2  -4   3   13.48    1.33
   1   4  -3  159.32    6.20
   1  -4  -3  143.90    6.19
  -1  -4   3  157.95    6.07
   1  -4  -3  150.26    6.12
  -1  -4   3  161.05    6.31
   0  -4  -3  449.35   15.68
   0  -4  -3  467.33   15.95
   0  -4  -3  450.49   15.69
   0  -4   3  480.90   15.80
   0   4  -3  487.28   15.74
   1  -4   3    1.92    0.55
  -1  -4  -3    2.71    0.71
  -1  -4  -3    2.95    0.69
   1  -4   3    2.40    0.67
  -1   4  -3    2.03    0.62
  -2  -4  -3  636.49   21.49
   2  -4   3  632.17   21.00
  -3  -4  -3   22.22    2.14
   3  -4   3   23.80    2.02
   4  -4   3   11.18    1.53
  -4   4  -3    8.71    1.36
  -4  -4  -3   10.42    1.44
  -4  -4  -3    8.56    1.34
  -4  -4  -3    7.18    1.23
   4  -4   3   10.91    1.46
   4  -4   3    7.59    1.22
  -4  -4  -3   10.24    1.37
  -4  -4  -3    9.92    1.50
  -4  -4  -3   12.81    1.51
  -4  -4  -3   11.22    1.44
   4  -4   3    7.22    1.22
   5  -4   3  164.83    7.46
  -5  -4  -3  184.08    7.62
   5  -4   3  157.95    7.55
   5  -4   3  165.20    7.58
  -5   4  -3  166.39    7.55
  -5  -4  -3  177.24    7.84
  -5  -4  -3  170.21    7.76
  -5  -4  -3  178.87    8.05
  -5  -4  -3  170.85    7.59
  -5  -4  -3  181.87    7.57
  -5  -4  -3  176.76    7.57
   5  -4   3  161.67    7.52
   5  -4   3  170.29    7.60
  -6  -4  -3   39.70    3.03
   6  -4   3   36.59    3.03
   6  -4   3   36.56    3.06
   6  -4   3   35.57    3.03
  -6   4  -3   38.22    3.09
  -6  -4  -3   34.49    3.10
  -6  -4  -3   39.26    3.03
  -6  -4  -3   40.81    3.04
  -6  -4  -3   41.10    3.06
  -7  -4  -3    1.96    0.85
   7  -4   3    2.85    0.91
   7  -4   3    1.73    0.72
   7  -4   3    2.09    0.79
  -7  -4  -3    2.98    0.90
  -7  -4  -3    1.09    0.66
  -7  -4  -3    2.75    0.98
  -8  -4  -3   25.92    2.50
   8  -4   3   22.84    2.46
   8  -4   3   25.26    2.69
  -8  -4  -3   27.79    2.59
  -8  -4  -3   26.72    2.50
  -8  -4  -3   28.83    2.63
   9  -4   3   32.25    2.89
   9  -4   3   29.88    2.91
  -9  -4  -3   31.62    2.68
  -9  -4  -3   33.29    2.81
  -9  -4  -3   34.20    2.74
  -9  -4  -3   31.58    2.71
  10  -4   3   23.83    2.30
  10  -4   3   25.97    2.52
 -10  -4  -3   19.91    2.02
 -10  -4  -3   23.86    2.21
 -10  -4  -3   23.73    2.14
 -10  -4  -3   24.52    2.19
 -11  -4  -3   22.78    1.86
  11  -4   3   26.45    2.28
  11  -4   3   26.14    2.13
 -11  -4  -3   25.94    2.04
  12  -4   3    7.94    0.99
  12  -4   3    9.99    1.04
 -14  -5   3    0.08    0.25
 -14   5   3    0.90    0.38
  14  -5  -3    0.29    0.32
 -13   5   3   20.44    1.90
 -13  -5   3   16.36    1.55
  13  -5  -3   18.28    1.91
 -13  -5   3   18.55    1.70
 -12  -5   3   54.70    3.46
  12  -5  -3   62.34    4.05
 -12  -5   3   61.71    3.71
 -11  -5   3   17.37    1.98
  11  -5  -3   16.66    2.15
 -11  -5   3   21.71    2.18
 -11  -5   3   17.12    1.95
 -10  -5   3  123.89    6.26
  10  -5  -3  130.96    6.77
 -10  -5   3  131.24    6.41
 -10  -5   3  119.61    6.15
  -9  -5   3  184.17    7.98
  -9  -5   3  173.51    8.05
  -9  -5   3  178.76    7.95
  -9  -5   3  187.77    8.20
   9  -5  -3  191.66    8.58
   8  -5  -3   46.68    3.72
   8  -5  -3   46.11    3.44
  -8  -5   3   45.28    3.41
   8  -5  -3   48.52    3.74
  -8  -5   3   41.00    3.09
  -8  -5   3   44.56    3.25
  -8  -5   3   45.44    3.17
  -8  -5   3   45.15    3.30
   7  -5  -3  136.79    6.94
   7  -5  -3  148.49    7.15
  -7  -5   3  140.07    6.66
  -7  -5   3  127.11    6.27
  -7  -5   3  148.52    6.52
  -7  -5   3  151.40    6.52
  -7  -5   3  134.52    6.48
   6  -5  -3    8.51    1.42
  -6  -5   3    7.25    1.09
  -6  -5   3    7.61    1.14
   6  -5  -3   10.70    1.56
   6  -5  -3    6.85    1.31
  -6  -5   3    8.25    1.27
  -6  -5   3    7.17    1.17
  -6  -5   3    8.18    1.28
  -6  -5   3    7.86    1.21
   5  -5  -3    0.76    0.50
   5  -5  -3   -0.15    0.35
  -5  -5   3    0.48    0.33
   5  -5  -3   -0.17    0.30
   5  -5  -3    0.16    0.41
  -5  -5   3    0.12    0.26
  -5  -5   3    0.14    0.25
  -5  -5   3    0.66    0.44
  -5  -5   3    0.38    0.44
  -4  -5   3   15.62    1.45
   4  -5  -3   12.96    1.50
  -4  -5   3   12.57    1.42
  -3  -5   3   20.53    1.70
   3  -5  -3   18.64    1.79
  -3  -5   3   19.48    1.77
   2  -5  -3  278.76   10.59
  -2  -5   3  281.92   10.24
   2   5  -3  290.43   10.54
  -2  -5   3  286.24   10.58
   1  -5  -3  120.48    5.61
  -1  -5   3  126.40    5.42
   1   5  -3  135.21    5.69
   1  -5  -3  116.64    5.55
  -1  -5   3  128.06    5.72
   0  -5  -3  105.31    4.94
   0  -5  -3   99.18    4.85
   0  -5   3   99.57    4.86
   0   5  -3  105.27    4.85
   0  -5  -3   88.59    4.67
  -1  -5  -3  108.13    5.40
  -1  -5  -3  108.12    5.27
   1  -5   3  114.98    5.26
  -1  -5  -3  100.77    5.00
  -2  -5  -3   35.98    2.76
  -2  -5  -3   35.35    2.82
  -2  -5  -3   35.60    2.76
  -2  -5  -3   35.23    2.82
  -2  -5  -3   42.80    3.05
  -2  -5  -3   38.26    2.75
   2  -5   3   40.88    2.79
   2  -5   3   39.91    2.81
   2  -5   3   46.14    3.04
  -3   5  -3   45.98    3.24
  -3  -5  -3   48.05    3.41
  -3  -5  -3   41.99    3.18
  -3  -5  -3   51.08    3.44
  -3  -5  -3   45.81    3.12
  -3  -5  -3   47.33    3.19
  -3  -5  -3   54.49    3.61
   3  -5   3   43.51    3.05
   3  -5   3   49.28    3.26
  -3  -5  -3   48.22    3.21
   3  -5   3   46.65    3.28
  -4   5  -3    2.08    0.79
  -4  -5  -3    1.82    0.71
  -4  -5  -3    1.30    0.67
  -4  -5  -3    2.84    0.87
   4  -5   3    1.29    0.58
   4  -5   3    1.21    0.62
  -4  -5  -3    1.77    0.71
  -4  -5  -3    0.80    0.60
  -4  -5  -3    3.80    0.92
   4  -5   3    1.34    0.67
  -5  -5  -3   16.60    2.03
  -5  -5  -3   17.36    2.07
  -5  -5  -3   13.17    1.76
  -5  -5  -3   16.90    2.12
  -5   5  -3   17.32    2.04
   5  -5   3   12.20    1.71
  -5  -5  -3   18.14    2.01
   5  -5   3   12.09    1.75
   5  -5   3   14.14    1.98
   6  -5   3  268.26   10.92
   6  -5   3  242.89   10.87
  -6   5  -3  233.46   10.69
  -6  -5  -3  263.62   10.78
  -6  -5  -3  295.54   10.99
   6  -5   3  270.84   11.08
  -6  -5  -3  291.50   10.97
   7  -5   3    4.44    1.07
   7  -5   3    3.41    1.09
   7  -5   3    2.97    0.99
  -7  -5  -3    2.72    0.85
  -7  -5  -3    4.13    1.01
  -7  -5  -3    2.71    0.87
   8  -5   3   36.33    2.99
   8  -5   3   29.51    2.90
  -8  -5  -3   29.80    2.63
  -8  -5  -3   35.10    2.90
  -8  -5  -3   31.02    2.61
   8  -5   3   26.40    2.64
   9  -5   3   12.58    1.73
   9  -5   3   18.82    2.17
  -9  -5  -3   17.34    1.83
  -9  -5  -3   16.46    1.84
   9  -5   3   12.59    1.70
 -10  -5  -3    6.88    1.06
  10  -5   3    6.63    1.20
 -10  -5  -3    7.19    1.14
  10  -5   3    7.43    1.20
  11  -5   3   18.14    1.64
 -11  -5  -3   20.55    1.65
  11  -5   3   21.59    1.85
 -13   6   3   31.16    2.15
  13  -6  -3   29.72    2.20
 -13  -6   3   33.93    2.09
  12  -6  -3    6.88    1.18
  12  -6  -3    4.88    1.05
 -12  -6   3    5.08    0.93
 -12  -6   3    5.41    0.98
  11  -6  -3   13.22    1.79
  11  -6  -3    9.98    1.53
 -11  -6   3   13.20    1.58
 -11  -6   3   11.86    1.57
 -10  -6   3    8.12    1.35
 -10  -6   3    9.61    1.50
  10  -6  -3    6.22    1.31
  -9  -6   3   28.19    2.48
  -9  -6   3   31.60    2.67
  -9  -6   3   25.06    2.49
   9  -6  -3   22.95    2.51
   8  -6  -3  137.82    7.12
  -8  -6   3  125.04    6.25
  -8  -6   3  140.28    6.47
  -8  -6   3  131.43    6.51
   7  -6  -3  103.47    5.74
   7  -6  -3  113.30    6.20
   7  -6  -3  113.46    6.20
  -7  -6   3  105.90    5.81
  -7  -6   3  107.26    5.48
  -7  -6   3  111.78    5.56
  -7  -6   3  105.35    5.58
   6  -6  -3   16.53    1.98
   6  -6  -3   15.27    2.03
  -6  -6   3   13.70    1.76
  -6  -6   3   13.82    1.71
  -6  -6   3   15.78    1.85
  -6  -6   3   12.70    1.66
   5  -6  -3   43.10    3.27
   5  -6  -3   44.34    3.41
  -5  -6   3   45.16    3.13
  -5  -6   3   46.54    3.13
  -5  -6   3   36.45    2.85
   4  -6  -3    2.34    0.76
   4  -6  -3    2.37    0.76
   4  -6  -3    3.54    0.95
  -4  -6   3    4.25    0.92
  -4  -6   3    2.80    0.86
  -4  -6   3    3.42    0.87
  -4  -6   3    3.36    0.87
  -3  -6   3  251.59    9.95
   3  -6  -3  246.63   10.39
  -3  -6   3  265.07   10.21
   3  -6  -3  247.88   10.21
   3  -6  -3  251.24   10.15
   3  -6  -3  242.23   10.31
  -3  -6   3  257.28    9.69
   2  -6  -3    2.35    0.73
  -2  -6   3    1.86    0.69
   2  -6  -3    1.38    0.70
  -2  -6   3    4.81    0.97
   2  -6  -3    1.25    0.59
   2  -6  -3    2.51    0.80
   2  -6  -3    4.82    1.08
  -2  -6   3    2.33    0.80
  -2  -6   3    1.39    0.58
   1  -6  -3    0.64    0.50
  -1  -6   3    0.58    0.50
   1  -6  -3    0.51    0.53
  -1  -6   3    1.26    0.54
   1  -6  -3    0.16    0.33
   1  -6  -3    0.46    0.43
   1  -6  -3    2.05    0.84
  -1  -6   3    1.01    0.74
  -1  -6   3    0.26    0.43
   0  -6  -3  411.93   14.99
   0  -6   3  400.31   14.60
   0  -6  -3  399.15   14.72
   0  -6  -3  409.39   15.07
   0  -6  -3  411.00   14.81
   0  -6  -3  407.79   14.96
   0  -6  -3  402.38   15.05
   0  -6   3  420.37   14.96
   0  -6  -3  384.04   14.85
   0  -6   3  418.38   14.69
   0  -6   3  427.72   14.60
  -1  -6  -3   56.89    3.90
  -1  -6  -3   71.25    4.19
  -1  -6  -3   66.52    3.92
  -1  -6  -3   64.27    3.89
  -1  -6  -3   67.13    4.19
  -1  -6  -3   65.01    4.02
  -1  -6  -3   54.92    3.70
  -1  -6  -3   67.39    4.11
   1  -6   3   62.73    3.90
   1  -6   3   66.95    3.85
  -1  -6  -3   70.40    4.20
  -2  -6  -3   48.94    3.55
  -2  -6  -3   50.93    3.38
  -2  -6  -3   47.08    3.23
   2  -6   3   47.22    3.35
  -2  -6  -3   47.56    3.54
  -2  -6  -3   49.80    3.45
  -3   6  -3   20.04    2.25
  -3  -6  -3   22.70    2.40
  -3  -6  -3   22.95    2.27
  -3  -6  -3   19.44    2.07
  -3  -6  -3   24.26    2.31
   3  -6   3   22.80    2.34
   3  -6   3   27.33    2.48
   3  -6   3   23.01    2.20
  -4   6  -3    3.91    1.04
  -4  -6  -3    3.19    1.04
  -4  -6  -3    4.92    1.11
  -4  -6  -3    4.47    1.06
  -4  -6  -3    4.41    1.05
   4  -6   3    1.30    0.65
   4  -6   3    4.55    1.10
   4  -6   3    7.11    1.28
  -5  -6  -3   33.81    3.01
  -5  -6  -3   36.07    3.17
  -5  -6  -3   35.27    2.84
  -5  -6  -3   34.56    2.89
   5  -6   3   34.35    2.90
  -5  -6  -3   37.33    2.97
   5  -6   3   35.63    3.10
   6  -6   3   11.74    1.68
   6  -6   3    8.33    1.53
  -6  -6  -3   11.93    1.66
  -6  -6  -3    9.85    1.58
   7  -6   3    1.65    0.74
   7  -6   3    1.78    0.90
   7  -6   3    1.43    0.77
  -7  -6  -3    1.51    0.68
  -7  -6  -3    1.65    0.69
  -7  -6  -3    2.20    0.83
  -8  -6  -3   93.19    4.93
   8  -6   3   90.14    4.97
   8  -6   3   88.49    5.10
   8  -6   3   83.37    5.07
  -8  -6  -3   95.34    4.94
   8  -6   3   90.80    5.11
   9  -6   3   31.04    2.50
   9  -6   3   33.33    2.72
  -9  -6  -3   35.86    2.56
   9  -6   3   28.96    2.49
  10  -6   3    1.56    0.56
 -10  -6  -3    1.35    0.48
  10  -6   3    0.90    0.50
 -12  -7   3   46.17    2.57
  12  -7  -3   38.51    2.52
 -11  -7   3   97.62    4.82
  11  -7  -3  104.55    5.07
  11  -7  -3  105.78    5.15
  10  -7  -3   -0.17    0.47
 -10  -7   3    0.60    0.52
  10  -7  -3    0.19    0.49
   9  -7  -3    3.25    1.02
  -9  -7   3    4.44    1.11
  -9  -7   3    3.48    0.90
   9  -7  -3    4.55    1.18
   8  -7  -3    1.01    0.70
  -8  -7   3    3.08    0.97
  -8  -7   3    1.39    0.63
  -8  -7   3    2.69    0.99
   8  -7  -3    3.65    1.17
   7  -7  -3   26.78    2.69
  -7  -7   3   21.00    2.18
  -7  -7   3   32.92    2.71
  -7  -7   3   22.87    2.30
  -7  -7   3   27.53    2.49
   7  -7  -3   32.23    3.05
   6  -7  -3   34.71    3.10
  -6  -7   3   34.57    2.80
  -6  -7   3   39.03    3.00
  -6  -7   3   30.55    2.66
   6  -7  -3   39.17    3.39
   5  -7  -3    0.59    0.65
   5  -7  -3    0.66    0.61
  -5  -7   3    0.83    0.60
  -5  -7   3    0.17    0.67
   4  -7  -3  297.25   11.91
   4  -7  -3  260.95   11.35
  -4  -7   3  272.97   11.11
  -4  -7   3  284.91   11.26
   3  -7  -3   53.16    3.84
  -3  -7   3   54.34    3.70
   3  -7  -3   45.61    3.47
   3  -7  -3   46.22    3.54
  -3  -7   3   58.90    3.72
  -3  -7   3   46.16    3.37
  -3  -7   3   49.77    3.51
  -2  -7   3  114.68    5.96
   2  -7  -3  120.23    6.27
   2  -7  -3  108.69    5.87
   2  -7  -3  114.03    5.93
  -2  -7   3  115.51    5.84
  -2  -7   3  122.48    5.93
   2  -7  -3  112.59    5.90
   1  -7  -3    0.73    0.66
  -1  -7   3    1.88    0.75
   1  -7  -3    0.80    0.72
  -1  -7   3    1.50    0.68
   1  -7  -3    1.69    0.73
   1  -7  -3    1.80    0.82
   1  -7  -3    1.99    0.75
  -1  -7   3    1.02    0.89
  -1  -7   3    1.64    0.62
   0  -7   3   21.43    2.19
   0  -7  -3   22.22    2.28
   0  -7  -3   19.86    2.16
   0  -7  -3   20.85    2.28
   0  -7  -3   18.44    2.23
   0  -7   3   21.89    2.30
   0  -7   3   24.84    2.39
   0  -7   3   20.48    2.06
   1  -7   3   15.64    1.85
   1  -7   3   17.83    2.04
  -1  -7  -3   18.05    2.03
  -1  -7  -3   16.40    1.96
  -1  -7  -3   17.00    2.02
  -1  -7  -3   14.61    1.96
  -1  -7  -3   19.75    2.28
  -1  -7  -3   16.31    2.06
   1  -7   3   17.76    2.10
   1  -7   3   17.33    2.03
   1  -7   3   17.45    2.02
  -2  -7  -3    7.39    1.45
  -2  -7  -3   11.76    1.69
  -2  -7  -3   10.22    1.58
   2  -7   3   10.60    1.61
  -2  -7  -3    8.89    1.48
  -2  -7  -3   10.41    1.67
   2  -7   3    9.97    1.64
  -3  -7  -3  130.00    6.84
  -3  -7  -3  138.83    6.53
  -3  -7  -3  134.02    6.56
  -3  -7  -3  133.08    6.92
  -3  -7  -3  123.77    6.57
   3  -7   3  134.14    6.85
  -3   7  -3  126.36    6.77
  -4  -7  -3  244.70   10.58
  -4  -7  -3  256.12   10.39
  -4  -7  -3  250.18   10.18
  -4  -7  -3  236.96   10.64
   4  -7   3  260.57   10.69
   4  -7   3  255.60   10.91
  -5  -7  -3   36.47    3.06
  -5  -7  -3   31.00    2.70
  -5  -7  -3   34.21    2.76
  -5  -7  -3   34.07    3.06
   5  -7   3   33.12    2.95
   5  -7   3   29.24    2.90
   6  -7   3  150.66    7.50
   6  -7   3  150.51    7.27
  -6  -7  -3  150.11    6.83
  -6  -7  -3  152.96    7.20
  -6  -7  -3  145.20    7.16
   7  -7   3   13.92    1.87
   7  -7   3   14.53    1.89
   7  -7   3   11.35    1.57
  -7  -7  -3   17.36    1.93
  -7  -7  -3   15.07    1.82
   8  -7   3   12.80    1.51
   8  -7   3   13.15    1.66
   8  -7   3   14.13    1.70
  -8  -7  -3   11.42    1.45
   9  -7   3   13.96    1.42
  -9  -7  -3   16.88    1.50
   9  -7   3   13.91    1.53
  11  -8  -3   31.84    2.21
 -11  -8   3   37.37    2.22
 -10  -8   3    0.57    0.41
 -10  -8   3   -0.13    0.35
  10  -8  -3    0.79    0.50
   9  -8  -3    4.02    1.02
  -9  -8   3    3.68    0.97
  -9  -8   3    3.26    0.85
  -9  -8   3    3.36    0.86
   9  -8  -3    3.74    0.98
   8  -8  -3    5.26    1.19
  -8  -8   3    6.14    1.22
  -8  -8   3    5.47    1.09
  -8  -8   3    7.05    1.20
   8  -8  -3    8.16    1.52
   7  -8  -3   66.20    4.32
  -7  -8   3   70.45    4.18
  -7  -8   3   66.96    4.07
   7  -8  -3   61.35    4.44
   6  -8  -3   66.64    4.48
  -6  -8   3   73.82    4.42
   6  -8  -3   73.38    4.45
  -6  -8   3   73.98    4.42
   5  -8  -3   20.60    2.38
  -5  -8   3   19.83    2.16
  -5  -8   3   21.04    2.24
   4  -8  -3   24.32    2.57
  -4  -8   3   28.50    2.71
  -4  -8   3   24.26    2.46
   4  -8  -3   26.91    2.78
   3  -8  -3   25.81    2.66
  -3  -8   3   30.42    2.75
  -3  -8   3   26.06    2.57
   3  -8  -3   25.64    2.77
   2  -8  -3  323.05   13.02
  -2  -8   3  339.88   13.00
  -2  -8   3  336.95   12.97
   2  -8  -3  325.27   13.44
   1  -8  -3   36.73    3.20
  -1  -8   3   38.12    3.17
  -1  -8   3   36.03    3.01
   1  -8  -3   36.01    3.25
   0  -8  -3   48.44    3.65
   0  -8  -3   52.41    3.64
   0  -8  -3   54.36    4.02
   0  -8   3   50.75    3.70
   0  -8   3   47.64    3.58
   1  -8   3    0.20    0.50
  -1  -8  -3   -0.19    0.65
  -1  -8  -3    0.19    0.62
  -1  -8  -3    0.21    0.57
   1  -8   3    0.37    0.72
   1  -8   3    0.57    0.48
  -2  -8  -3    2.67    0.99
  -2  -8  -3    3.89    1.09
  -2  -8  -3    4.51    1.16
   2  -8   3    4.17    1.10
  -2  -8  -3    1.94    0.76
   2  -8   3    4.32    1.16
  -3  -8  -3  194.82    8.70
  -3  -8  -3  177.17    8.15
  -3  -8  -3  200.18    8.63
  -3  -8  -3  180.15    8.23
  -3  -8  -3  204.87    9.11
   3  -8   3  196.86    8.90
   3  -8   3  183.42    8.40
  -4  -8  -3    5.39    1.28
  -4  -8  -3    4.00    1.03
  -4  -8  -3    3.88    1.06
   4  -8   3    4.17    1.09
  -4  -8  -3    4.22    1.03
  -4  -8  -3    4.07    1.04
   4  -8   3    5.69    1.36
  -5  -8  -3   37.36    2.94
  -5  -8  -3   36.63    3.04
  -5  -8  -3   39.15    2.93
  -5  -8  -3   39.47    3.16
   5  -8   3   38.46    3.29
   5  -8   3   32.31    2.80
  -5  -8  -3   38.32    2.95
  -6  -8  -3    0.33    0.51
  -6  -8  -3    0.62    0.51
   6  -8   3    1.11    0.64
  -6  -8  -3    0.53    0.63
  -6  -8  -3    0.70    0.65
   6  -8   3    0.31    0.51
  -6   8  -3    0.33    1.49
  -6  -8  -3    0.17    0.35
   7  -8   3   14.99    1.62
  -7  -8  -3   12.11    1.48
   7  -8   3   14.41    1.71
  -7  -8  -3   15.18    1.63
   8  -8   3   38.81    2.48
  -8  -8  -3   44.70    2.61
   8  -8   3   38.56    2.62
  10  -9  -3   38.01    2.31
 -10  -9   3   49.11    2.55
   9  -9  -3   -0.11    0.35
   9  -9  -3    1.13    0.48
  -9  -9   3    1.05    0.49
  -9   9   3   -0.15    0.67
   8  -9  -3    4.62    0.98
   8  -9  -3    4.28    0.91
  -8  -9   3    5.86    1.03
  -8  -9   3    5.16    0.96
  -8  -9   3    4.94    1.01
   7  -9  -3  176.68    7.66
  -7  -9   3  183.05    7.45
   7  -9  -3  168.00    7.41
  -7  -9   3  164.88    7.25
   6  -9  -3   75.91    4.53
  -6  -9   3   86.55    4.55
   6  -9  -3   73.81    4.31
  -6  -9   3   72.71    4.27
   5  -9  -3    0.55    0.61
  -5  -9   3    0.82    0.64
   4  -9  -3   10.47    1.67
  -4  -9   3   11.87    1.74
  -4  -9   3   11.48    1.63
   4  -9  -3   10.22    1.71
   3  -9  -3    0.19    0.57
  -3  -9   3   -0.18    0.71
  -3  -9   3    0.18    0.55
   3  -9  -3    0.65    0.68
   2  -9  -3  105.70    5.87
  -2  -9   3  117.56    6.01
  -2  -9   3  105.95    5.73
   2  -9  -3  118.79    6.45
   1  -9  -3   22.08    2.29
   1  -9  -3   22.22    2.40
  -1  -9   3   23.05    2.48
  -1  -9   3   28.10    2.62
   1  -9  -3   25.35    2.73
   0  -9  -3   28.47    2.67
   0  -9  -3   27.97    2.58
   0  -9   3   31.32    2.83
   0  -9   3   27.68    2.58
   0  -9  -3   27.03    2.79
  -1  -9  -3   65.15    4.23
  -1  -9  -3   70.42    4.30
  -1  -9  -3   68.81    4.47
   1  -9   3   70.10    4.32
   1  -9   3   65.88    4.21
   2  -9   3  253.13   10.37
   2  -9   3  253.99   10.60
  -2  -9  -3  262.91   10.44
  -2  -9  -3  240.92   10.20
  -2  -9  -3  261.13   10.39
   3  -9   3   35.91    2.91
   3  -9   3   35.66    3.03
  -3  -9  -3   39.72    3.03
  -3  -9  -3   38.70    2.94
  -3  -9  -3   34.12    2.77
   4  -9   3    5.46    1.15
  -4  -9  -3    6.24    1.11
  -4  -9  -3    8.34    1.37
   4  -9   3    8.11    1.41
  -4  -9  -3    8.46    1.33
  -4  -9  -3    7.16    1.28
   5  -9   3    0.69    0.52
  -5  -9  -3    1.03    0.58
  -5  -9  -3    1.71    0.63
   5  -9   3    1.97    0.75
  -5  -9  -3    1.86    0.72
  -5  -9  -3    1.43    0.64
   6  -9   3    3.50    0.84
  -6  -9  -3    4.32    0.86
   6  -9   3    2.58    0.71
  -6   9  -3    1.21    1.10
  -6  -9  -3    1.91    0.64
   7  -9   3   60.02    3.09
  -7  -9  -3   62.79    3.13
  -8 -10   3    2.74    0.60
  -8  10   3    1.87    0.74
   7 -10  -3    1.63    0.54
  -7 -10   3    0.39    0.40
  -7 -10   3    0.10    0.38
  -7 -10   3    1.21    0.52
   6 -10  -3   21.30    1.94
  -6 -10   3   25.02    1.98
  -6 -10   3   19.58    1.81
  -6 -10   3   27.59    2.10
  -5 -10   3   41.32    2.74
  -5 -10   3   37.05    2.64
   5 -10  -3   35.14    2.69
   4 -10  -3   -0.17    0.52
  -4 -10   3    0.14    0.54
   4 -10  -3   -0.15    0.65
  -4 -10   3   -0.14    0.59
   4 -10  -3    0.30    0.52
   3 -10  -3   -0.18    0.53
  -3 -10   3    0.44    0.54
   3 -10  -3    0.16    0.61
  -3 -10   3    0.45    0.73
   3 -10  -3    0.16    0.51
   2 -10  -3   17.85    2.11
  -2 -10   3   17.96    1.89
  -2 -10   3   23.65    2.24
   2 -10  -3   15.80    1.92
   2 -10  -3   16.99    1.95
   1 -10  -3    0.18    0.51
  -1 -10   3    0.15    0.57
  -1 -10   3    0.47    0.75
   1 -10  -3   -0.31    0.71
   0 -10  -3    0.18    0.55
   0 -10   3   -0.15    0.50
   0 -10  -3    0.31    0.63
   0 -10   3    1.08    0.79
   0 -10  -3    0.46    0.62
   0 -10  -3    0.82    0.55
  -1 -10  -3    0.32    0.53
  -1 -10  -3    0.29    0.52
   1 -10   3    1.45    0.84
  -1 -10  -3    1.60    0.73
  -1 -10  -3    0.27    0.57
   1 -10   3    0.88    0.63
  -2 -10  -3    3.54    0.88
   2 -10   3    3.33    0.85
  -3 -10  -3    3.85    0.90
  -3 -10  -3    3.86    0.86
   3 -10   3    4.71    0.93
  -4 -10  -3    5.15    0.91
  -4 -10  -3    6.78    1.01
   4 -10   3    6.60    1.00
  -5 -10  -3    2.87    0.65
   5 -10   3    3.33    0.66
   5 -11  -3    6.50    0.90
  -5 -11   3    8.19    0.94
  -5 -11   3    7.77    0.94
   4 -11  -3   14.04    1.37
  -4 -11   3   16.39    1.44
  -4 -11   3   17.63    1.50
  -3 -11   3    0.10    0.45
   3 -11  -3   -0.32    0.48
   3 -11  -3    0.31    0.41
  -3 -11   3   -0.10    0.42
  -3 -11   3   -0.10    0.37
  -2 -11   3    7.28    1.07
   2 -11  -3    7.39    1.10
   2 -11  -3    7.19    1.05
  -2 -11   3    7.16    1.01
   1 -11  -3    0.56    0.48
  -1 -11   3    0.76    0.54
   1 -11  -3   -0.11    0.35
  -1 -11   3    0.20    0.37
   0 -11  -3    2.00    0.64
   0 -11   3    2.70    0.70
   0 -11  -3    2.95    0.73
   0 -11   3    3.21    0.73
  -1 -11  -3   25.43    1.86
   1 -11   3   28.63    1.95
  -1 -11  -3   24.10    1.84
   1 -11   3   28.28    1.95
  -2 -11  -3   21.52    1.61
  -2 -11  -3   21.71    1.56
   2 -11   3   21.64    1.61
  -3 -11  -3    8.85    0.94
   3 -11   3    9.03    0.95
  -3  11  -3    7.66    1.67
 -15   0   4    0.97    0.41
 -14   0   4   85.07    4.31
 -14   0   4   79.29    4.25
 -13   0   4   17.71    2.00
 -12   0   4   33.98    2.96
  12   0  -4   29.34    2.89
 -11   0   4  624.32   21.50
  11   0  -4  596.60   21.76
 -10   0   4    7.72    1.37
  10   0  -4    7.11    1.40
  -9   0   4  215.93    8.70
   9   0  -4  180.66    8.44
  -8   0   4  977.96   31.75
  -8   0   4 1030.52   31.87
   8   0  -4  919.65   31.59
   7   0  -4  718.72   22.77
  -7   0   4  654.79   22.75
  -6   0   4  128.50    5.22
  -6   0   4  123.09    5.51
  -5   0   4  314.60   10.50
   5   0  -4  288.21   10.61
   4   0  -4  293.81   10.31
   3   0  -4 1637.37   50.24
   2   0  -4    0.33    0.30
   1   0  -4  291.06   10.48
   1   0  -4  319.24   10.41
   0   0  -4   35.50    2.11
   0   0  -4   37.69    2.15
  -1   0  -4  380.53   13.06
  -1   0  -4  392.95   13.13
  -2   0  -4 2080.49   63.80
  -3   0  -4  335.07   11.88
  -4   0  -4 1593.08   52.98
  -4   0  -4 1797.54   52.88
  -5   0  -4   55.45    3.67
  -5   0  -4   60.74    3.56
   6   0   4   51.94    3.59
  -6   0  -4   42.75    3.29
  -7   0  -4   13.45    1.87
  -7   0  -4   10.58    1.65
  -8   0  -4   70.67    4.59
  -9   0  -4  173.93    7.80
  -9   0  -4  162.52    7.61
  -9   0  -4  187.95    8.22
 -10   0  -4    0.15    0.46
 -10   0  -4    0.14    0.47
 -11   0  -4   16.08    1.56
  11   0   4   17.78    1.81
 -15  -1   4    0.64    0.40
  15  -1  -4    0.76    0.44
 -14  -1   4    4.76    0.94
 -14   1   4    3.80    0.92
  13  -1  -4    6.70    1.35
 -13   1   4    7.71    1.33
 -13  -1   4    4.54    1.03
 -12  -1   4   31.31    2.75
  12  -1  -4   33.29    3.09
 -12   1   4   31.72    2.90
 -12  -1   4   33.46    2.81
 -11  -1   4   -0.18    0.45
  11  -1  -4    0.44    0.73
 -11   1   4   -0.20    0.72
 -10   1   4   43.12    3.32
 -10  -1   4   39.66    3.15
 -10  -1   4   42.13    3.15
  10  -1  -4   41.41    3.37
  10  -1  -4   43.51    3.53
  10   1  -4   39.23    3.26
 -10  -1   4   44.33    3.31
  -9   1   4   30.17    2.63
  -9  -1   4   33.70    2.72
  -9  -1   4   29.08    2.41
   9   1  -4   28.98    2.65
   9  -1  -4   29.82    2.66
   8  -1  -4    3.75    0.95
  -8   1   4    3.55    0.90
  -8  -1   4    2.84    0.81
  -8  -1   4    1.91    0.63
   8   1  -4    3.69    0.88
   8  -1  -4    1.96    0.74
  -8   1   4    3.78    1.05
  -8  -1   4    3.56    0.82
   7  -1  -4  188.77    7.77
  -7   1   4  203.49    8.01
  -7  -1   4  198.30    7.91
   7  -1  -4  173.35    7.86
  -7  -1   4  202.74    7.55
   6  -1  -4  117.18    5.06
  -6  -1   4  122.59    5.03
  -6   1   4  109.84    5.20
   6  -1  -4  119.04    5.30
  -6  -1   4  112.07    5.14
   6  -1  -4  109.29    5.24
   5  -1  -4   82.88    4.05
  -5   1   4   72.08    3.82
  -4  -1   4  132.61    5.41
   4  -1  -4  134.22    5.66
   4  -1  -4  135.51    5.61
  -4  -1   4  143.79    5.58
   3  -1  -4   16.82    1.58
   3  -1  -4   20.60    1.60
  -3  -1   4   17.31    1.35
   2  -1  -4   10.91    1.22
   2  -1  -4    9.61    1.08
   2   1  -4    8.44    0.96
  -2  -1   4    9.40    0.91
   1  -1  -4   22.02    1.74
   1  -1  -4   20.66    1.64
   1   1  -4   21.61    1.51
  -1  -1   4   21.18    1.40
   0  -1  -4  942.49   28.17
   0   1  -4  913.55   28.01
   0   1  -4  862.75   27.82
   0  -1  -4  881.18   28.37
   0   1  -4  867.14   28.10
   0  -1  -4  898.65   28.33
  -1  -1  -4  501.12   15.92
  -1   1  -4  480.98   15.50
   1  -1   4  465.66   15.75
  -1  -1  -4  465.18   15.80
  -1  -1  -4  460.93   15.62
  -1   1  -4  475.11   15.82
  -2  -1  -4    3.17    0.66
  -2   1  -4    3.87    0.76
  -2  -1  -4    2.90    0.67
  -3   1  -4   18.74    1.71
  -3  -1  -4   15.19    1.48
  -3   1  -4   15.64    1.58
  -3  -1  -4   18.50    1.73
  -4  -1  -4  206.68    7.98
  -4  -1  -4  177.59    7.85
  -4   1  -4  190.49    7.82
  -4   1  -4  179.41    7.69
   4  -1   4  204.03    8.16
  -5  -1  -4   14.49    1.71
  -5  -1  -4   19.63    2.07
  -5   1  -4   15.12    1.74
  -5   1  -4   14.10    1.69
   5  -1   4   19.62    2.04
  -6  -1  -4  202.56    8.53
  -6  -1  -4  188.16    8.56
  -6   1  -4  191.33    8.42
  -6   1  -4  192.86    8.33
   6  -1   4  215.89    8.84
  -7   1  -4    0.62    0.68
  -7  -1  -4    0.18    0.49
  -7  -1  -4    0.19    0.53
  -8  -1  -4   34.20    2.98
  -8  -1  -4   36.74    3.02
  -8  -1  -4   43.21    3.28
  -8   1  -4   39.84    3.31
  -8  -1  -4   38.43    3.15
  -9   1  -4   11.49    1.74
  -9  -1  -4   11.18    1.62
  -9  -1  -4    9.68    1.48
  -9  -1  -4   10.50    1.58
  -9  -1  -4   10.64    1.60
 -10  -1  -4   51.28    3.42
 -10   1  -4   54.68    3.63
  10  -1   4   56.07    3.82
 -10  -1  -4   56.09    3.53
 -10  -1  -4   57.40    3.49
  11   1   4    7.82    1.18
  11  -1   4    7.49    1.19
 -11  -1  -4    8.18    1.08
 -11  -1  -4    7.39    1.09
 -11  -1  -4    9.31    1.16
 -15  -2   4    1.46    0.46
 -15  -2   4    0.78    0.32
 -15   2   4    0.78    0.38
 -14  -2   4   -0.13    0.42
  14  -2  -4   -0.14    0.46
  14  -2  -4    0.45    0.60
 -14   2   4    1.06    0.59
 -13  -2   4    7.13    1.18
 -13  -2   4    5.23    1.12
  13  -2  -4    8.50    1.53
 -13   2   4    5.87    1.18
 -12  -2   4   16.58    2.01
 -12  -2   4   15.04    1.84
  12  -2  -4   17.94    2.30
 -12   2   4   19.98    2.30
 -11  -2   4   98.99    5.36
 -11  -2   4  104.30    5.55
  11  -2  -4   95.26    5.75
 -10   2   4   16.05    1.96
 -10  -2   4   19.92    2.19
 -10  -2   4   15.52    1.91
 -10  -2   4   15.17    1.89
  10   2  -4   15.19    2.02
  10  -2  -4   18.67    2.30
  -9   2   4    0.82    0.71
   9  -2  -4    0.40    0.42
  -9   2   4    0.52    0.44
  -9  -2   4    0.52    0.40
  -9  -2   4    0.47    0.44
   9  -2  -4    0.78    0.61
   9  -2  -4    0.52    0.51
   9   2  -4    1.06    0.64
   8  -2  -4   19.29    2.11
  -8   2   4   24.28    2.23
  -8  -2   4   19.76    1.85
   8   2  -4   20.46    2.05
   8  -2  -4   19.03    1.95
  -8  -2   4   19.97    1.87
   7  -2  -4  322.21   11.89
  -7  -2   4  342.78   11.87
   7  -2  -4  319.02   12.38
  -7   2   4  328.27   12.15
  -6  -2   4   85.94    4.07
  -6   2   4   73.52    4.04
   6  -2  -4   81.71    4.34
  -6  -2   4   87.43    4.20
   6  -2  -4   85.91    4.46
  -5  -2   4  204.42    7.37
   5  -2  -4  178.33    7.55
   5  -2  -4  196.38    7.62
  -5   2   4  170.26    7.21
  -4  -2   4    2.75    0.60
   4  -2  -4    4.30    0.80
   4  -2  -4    3.52    0.73
  -4  -2   4    4.01    0.70
  -3  -2   4    0.76    0.36
   3  -2  -4    0.83    0.45
   3  -2  -4    1.33    0.49
  -3  -2   4    1.16    0.40
  -3  -2   4    0.81    0.41
  -2  -2   4  110.38    4.50
   2  -2  -4  100.76    4.71
  -2  -2   4  110.29    4.46
   2  -2  -4  112.81    4.82
  -2  -2   4  108.23    4.65
  -1  -2   4  216.82    8.01
  -1  -2   4  238.92    8.46
   1  -2  -4  228.09    8.52
   1  -2  -4  249.04    8.60
   1   2  -4  228.79    8.13
  -1  -2   4  220.28    8.04
   0   2  -4  205.91    7.63
   0  -2   4  203.03    7.76
   0  -2  -4  229.96    7.97
   0  -2  -4  202.24    7.86
   0   2  -4  215.26    7.73
   0  -2  -4  211.20    7.87
   0  -2   4  201.74    7.49
  -1   2  -4  230.49    8.38
  -1  -2  -4  234.87    8.54
  -1  -2  -4  219.53    8.44
  -1   2  -4  235.42    8.53
   1  -2   4  230.17    8.45
  -2  -2  -4    5.54    0.89
  -2   2  -4    3.93    0.78
  -2   2  -4    3.69    0.76
  -3  -2  -4  207.84    8.16
  -3   2  -4  200.88    8.06
  -3   2  -4  211.05    8.21
   4  -2   4  170.17    7.47
  -4   2  -4  174.78    7.62
  -4  -2  -4  166.69    7.21
   4  -2   4  175.76    7.34
  -4  -2  -4  174.83    7.93
  -4  -2  -4  185.55    7.55
  -4  -2  -4  165.36    7.36
  -4  -2  -4  174.09    7.41
  -4   2  -4  176.82    7.38
  -4  -2  -4  163.88    7.20
  -4   2  -4  172.54    7.34
   5  -2   4   31.20    2.67
  -5  -2  -4   30.16    2.49
  -5  -2  -4   28.72    2.73
  -5  -2  -4   30.66    2.69
  -5  -2  -4   27.40    2.51
  -5  -2  -4   30.51    2.59
  -5   2  -4   30.06    2.50
  -5   2  -4   29.88    2.52
  -5  -2  -4   29.54    2.43
   5  -2   4   29.80    2.52
  -6   2  -4    2.95    0.87
  -6  -2  -4    0.98    0.70
  -6   2  -4    4.90    1.06
   6  -2   4    2.90    0.87
  -6  -2  -4    1.92    0.77
  -6  -2  -4    3.04    0.91
  -6  -2  -4    2.00    0.79
   6  -2   4    4.54    1.09
   7  -2   4    8.55    1.48
  -7  -2  -4    8.96    1.48
  -7  -2  -4    8.26    1.47
  -7  -2  -4   10.44    1.59
  -7   2  -4    8.51    1.58
   7  -2   4    7.94    1.45
   8  -2   4    3.47    0.99
  -8   2  -4    3.31    1.04
  -8  -2  -4    3.63    1.01
  -8  -2  -4    4.11    1.07
  -8  -2  -4    3.66    1.01
  -9   2  -4   70.05    4.43
   9  -2   4   73.23    4.64
  -9  -2  -4   66.40    4.15
  -9  -2  -4   65.78    4.16
  -9  -2  -4   64.22    4.05
  -9  -2  -4   64.51    4.18
   9  -2   4   67.36    4.14
  10  -2   4    8.37    1.42
 -10   2  -4    7.51    1.25
 -10  -2  -4    6.56    1.14
 -10  -2  -4    7.35    1.23
 -10  -2  -4    6.47    1.16
 -11  -2  -4   13.17    1.37
  11  -2   4   16.76    1.71
 -11  -2  -4   14.04    1.43
 -15  -3   4    7.56    0.83
  15  -3  -4    5.55    0.83
 -15   3   4    7.77    0.89
 -14  -3   4   35.14    2.42
 -14  -3   4   35.75    2.41
  14  -3  -4   37.47    2.76
 -14   3   4   39.96    2.64
  13  -3  -4    3.34    1.01
 -13  -3   4    2.31    0.78
 -13  -3   4    3.49    0.85
 -13  -3   4    2.65    0.70
 -13   3   4    1.67    0.76
 -12  -3   4   46.67    3.49
 -12  -3   4   47.32    3.41
  12  -3  -4   56.45    4.07
 -11  -3   4   17.85    2.13
 -11  -3   4   19.82    2.19
  11  -3  -4   21.02    2.51
 -10  -3   4   67.59    4.26
 -10  -3   4   67.49    4.26
  10  -3  -4   66.46    4.53
  -9  -3   4  133.67    6.26
   9  -3  -4  141.60    6.92
  -9  -3   4  141.66    6.65
  -9  -3   4  135.45    6.27
  -9  -3   4  139.03    6.54
   9  -3  -4  136.47    7.04
  -9   3   4  132.53    6.47
  -8  -3   4  296.75   11.12
  -8  -3   4  309.71   11.00
   8  -3  -4  313.43   12.04
  -8   3   4  321.47   11.50
  -8  -3   4  345.21   11.76
  -8  -3   4  321.84   11.22
   8   3  -4  300.77   11.29
   8  -3  -4  307.58   11.64
   7  -3  -4    0.62    0.46
   7  -3  -4    1.14    0.56
  -7  -3   4    0.15    0.37
  -7  -3   4    0.38    0.32
  -7  -3   4    0.77    0.47
   7  -3  -4    1.06    0.66
  -7   3   4   -0.15    0.34
   6  -3  -4    2.25    0.64
   6  -3  -4    3.96    0.90
   6  -3  -4    3.74    0.88
  -6  -3   4    2.45    0.70
  -5  -3   4   12.24    1.33
   5  -3  -4   11.74    1.43
   5  -3  -4   10.28    1.40
  -5  -3   4    8.19    1.16
  -4  -3   4  453.46   15.46
   4  -3  -4  434.69   15.60
  -4  -3   4  457.12   15.29
   4  -3  -4  457.98   15.82
  -4  -3   4  492.66   15.62
  -3  -3   4  368.95   12.93
   3  -3  -4  373.43   13.28
   3  -3  -4  383.11   13.34
  -3  -3   4  380.54   12.94
  -3  -3   4  399.92   13.20
  -2  -3   4   79.31    3.72
   2  -3  -4   78.88    3.98
  -2  -3   4   77.58    3.73
   2  -3  -4   82.83    4.01
  -2  -3   4   88.19    4.00
   1   3  -4   45.27    2.64
   1  -3  -4   44.84    2.75
   1  -3  -4   42.77    2.68
  -1  -3   4   44.60    2.52
  -1  -3   4   49.54    2.79
   1  -3  -4   43.67    2.75
   0   3  -4    7.06    0.98
   0  -3  -4    7.39    1.03
   0  -3  -4    7.45    1.05
   0   3  -4    8.26    1.01
   0  -3   4    7.54    0.97
   0  -3   4    9.16    1.13
   0  -3  -4    8.09    1.19
  -1   3  -4   17.19    1.58
  -1  -3  -4   17.03    1.57
  -1   3  -4   18.48    1.59
   1  -3   4   18.75    1.64
  -1  -3  -4   15.49    1.73
  -2  -3  -4  212.27    9.05
  -2  -3  -4  221.66    8.47
  -2   3  -4  216.13    8.40
   3  -3   4  231.49    8.96
   3  -3   4  221.42    8.92
  -3   3  -4  224.88    9.03
  -3  -3  -4  228.37    9.20
  -3  -3  -4  239.12    8.82
  -3  -3  -4  223.95    8.93
  -3  -3  -4  243.65    9.67
  -3  -3  -4  225.39    8.96
  -3   3  -4  231.72    8.86
   3  -3   4  229.84    8.90
  -3  -3  -4  225.31    8.84
   4  -3   4   64.72    3.92
  -4   3  -4   77.15    4.33
   4  -3   4   59.45    3.84
  -4   3  -4   65.23    3.85
  -4  -3  -4   64.89    4.09
  -4  -3  -4   58.57    3.93
  -4  -3  -4   67.48    3.77
  -4  -3  -4   65.34    3.94
  -4  -3  -4   70.42    4.42
  -4  -3  -4   63.50    3.85
  -4  -3  -4   67.92    4.01
  -4   3  -4   62.65    3.79
  -4  -3  -4   61.47    3.81
   5  -3   4   84.02    4.93
  -5  -3  -4   86.43    5.08
  -5  -3  -4   96.00    5.25
  -5  -3  -4   93.32    5.43
  -5  -3  -4   86.49    4.95
  -5   3  -4   89.34    4.89
  -5   3  -4   87.68    4.88
  -5  -3  -4   90.56    4.88
  -5  -3  -4   99.22    5.15
  -5  -3  -4   90.30    4.98
   5  -3   4   94.19    5.02
   6  -3   4   14.66    1.88
   6  -3   4   16.87    2.02
  -6  -3  -4   15.95    1.96
  -6  -3  -4   19.46    2.14
  -6  -3  -4   13.93    1.82
  -6   3  -4   13.78    1.78
  -6   3  -4   13.69    1.79
  -6  -3  -4   14.46    1.82
   7  -3   4    0.76    0.60
  -7   3  -4    0.41    0.43
   7  -3   4    0.78    0.61
   7  -3   4   -0.21    0.48
  -7  -3  -4   -0.19    0.51
  -7  -3  -4   -0.19    0.48
  -7  -3  -4   -0.19    0.53
   8  -3   4   32.85    2.88
   8  -3   4   31.30    2.94
  -8   3  -4   35.42    3.04
  -8  -3  -4   30.85    2.79
  -8  -3  -4   31.93    2.85
  -8  -3  -4   32.79    2.87
  -8  -3  -4   30.29    2.77
  -9  -3  -4    3.02    0.86
   9  -3   4    2.21    0.83
  -9   3  -4    1.76    0.78
   9  -3   4    2.90    0.97
  -9  -3  -4    3.21    0.92
  -9  -3  -4    3.61    0.95
  -9  -3  -4    2.90    0.89
 -10  -3  -4   55.59    3.35
  10  -3   4   55.92    3.42
 -10  -3  -4   52.52    3.32
  10  -3   4   52.39    3.55
 -10   3  -4   56.57    3.45
  11  -3   4    5.84    0.90
  11  -3   4    4.83    0.88
 -11  -3  -4    5.35    0.85
 -11  -3  -4    5.63    0.85
 -14  -4   4   -0.10    0.29
 -14   4   4    0.42    0.37
  14  -4  -4    0.37    0.45
 -13  -4   4    0.14    0.37
 -13   4   4    0.61    0.50
  13  -4  -4    0.50    0.61
 -12  -4   4    2.00    0.76
 -12  -4   4    2.13    0.82
 -12  -4   4    3.10    0.77
  12  -4  -4    2.40    0.93
 -11  -4   4    0.16    0.48
  11  -4  -4    1.08    0.67
 -11  -4   4    0.18    0.50
 -11  -4   4   -0.36    0.56
 -11  -4   4    0.15    0.31
 -10  -4   4   22.78    2.25
 -10   4   4   16.86    2.38
  10  -4  -4   18.51    2.31
 -10  -4   4   21.71    2.29
 -10  -4   4   21.96    2.31
 -10  -4   4   18.39    1.97
   9  -4  -4    1.42    0.82
  -9  -4   4    4.28    0.95
   9  -4  -4    4.71    1.19
  -9   4   4    1.76    1.11
  -9  -4   4    4.49    1.05
  -9  -4   4    1.55    0.67
  -9  -4   4    2.77    0.87
  -9  -4   4    2.68    0.85
  -9  -4   4    2.11    0.78
  -9  -4   4    2.79    0.89
   9  -4  -4    2.63    0.95
   8  -4  -4    0.63    0.69
   8  -4  -4    1.08    0.75
  -8  -4   4    1.60    0.64
   8  -4  -4    2.65    0.88
   8  -4  -4    2.75    0.97
  -8  -4   4    1.56    0.72
  -8  -4   4    2.48    0.81
  -8  -4   4    2.64    0.83
  -8  -4   4    1.87    0.78
  -7  -4   4   14.29    1.61
   7  -4  -4   19.84    2.16
   7  -4  -4   14.33    1.89
  -7  -4   4   14.32    1.62
   7  -4  -4   14.51    1.84
  -7  -4   4   16.03    1.81
  -7  -4   4   13.70    1.63
  -7  -4   4   14.85    1.73
   6  -4  -4   23.67    2.26
  -6  -4   4   21.45    2.02
  -6  -4   4   23.06    2.03
  -6  -4   4   20.84    1.92
   6  -4  -4   22.00    2.20
   6  -4  -4   22.81    2.30
  -6  -4   4   25.88    2.11
   5  -4  -4   15.86    1.70
  -5  -4   4   13.12    1.50
   5  -4  -4   16.32    1.80
   5  -4  -4   12.79    1.60
   4  -4  -4  106.65    5.18
   4  -4  -4  106.21    5.26
  -4  -4   4  113.02    4.96
  -4  -4   4  116.67    5.16
  -3  -4   4   21.35    1.78
   3  -4  -4   21.18    1.94
  -3  -4   4   24.50    1.87
   3  -4  -4   23.74    2.04
  -3  -4   4   24.52    1.97
   2   4  -4  364.89   12.39
   2  -4  -4  327.16   12.36
  -2  -4   4  350.89   12.09
   2  -4  -4  323.80   12.25
  -2  -4   4  348.38   12.33
   1   4  -4  290.39   10.37
   1  -4  -4  272.20   10.42
   1  -4  -4  275.01   10.29
  -1  -4   4  275.71   10.11
  -1  -4   4  279.74   10.38
   0   4  -4   14.15    1.54
   0  -4  -4   16.78    1.68
   0  -4   4   17.41    1.59
   0  -4  -4   15.84    1.71
   0  -4   4   16.63    1.66
  -1  -4  -4   98.16    4.99
   1  -4   4   89.95    4.45
  -1  -4  -4   83.55    4.36
  -1   4  -4   86.62    4.44
  -2  -4  -4    0.48    0.44
  -2  -4  -4    0.66    0.52
   2  -4   4    0.87    0.52
   2  -4   4    0.30    0.38
  -2  -4  -4    0.53    0.49
  -2  -4  -4    1.04    0.58
   2  -4   4    0.42    0.44
  -2  -4  -4    0.29    0.47
  -3  -4  -4  151.84    7.23
  -3  -4  -4  151.84    7.17
   3  -4   4  162.86    7.11
  -3  -4  -4  161.49    7.53
  -3  -4  -4  154.06    7.06
  -3   4  -4  152.06    7.03
   3  -4   4  148.96    6.97
   3  -4   4  152.74    7.01
  -3   4  -4  152.10    6.78
  -3  -4  -4  156.89    6.98
   3  -4   4  163.58    6.95
  -4   4  -4    4.40    1.12
   4  -4   4    3.66    0.95
  -4   4  -4    4.94    1.07
  -4  -4  -4    6.74    1.31
  -4  -4  -4    6.83    1.30
   4  -4   4    5.14    1.15
  -4   4  -4    2.91    1.90
   4  -4   4    6.45    1.23
  -4  -4  -4    6.04    1.29
  -4  -4  -4    4.68    1.04
  -4  -4  -4    6.41    1.23
  -4  -4  -4    4.31    1.05
  -4   4  -4    3.99    0.98
  -5  -4  -4    9.10    1.48
  -5   4  -4    6.60    1.28
   5  -4   4    8.70    1.50
  -5   4  -4    9.10    1.50
  -5  -4  -4    9.40    1.54
  -5  -4  -4    9.90    1.61
   5  -4   4    9.60    1.54
   5  -4   4    8.04    1.41
  -5  -4  -4    8.59    1.56
  -5  -4  -4    9.20    1.48
  -5  -4  -4    9.77    1.55
  -5  -4  -4    9.08    1.46
  -6  -4  -4    2.23    0.82
  -6  -4  -4    1.22    0.64
  -6  -4  -4    2.70    0.94
  -6  -4  -4    2.57    0.88
  -6  -4  -4    4.18    1.09
   6  -4   4    1.54    0.75
   6  -4   4    3.17    0.93
  -7  -4  -4   16.15    2.01
  -7  -4  -4   15.68    1.94
  -7  -4  -4   19.10    2.12
  -7   4  -4   15.05    1.96
   7  -4   4   16.50    2.06
   7  -4   4   18.64    2.18
  -8  -4  -4    6.31    1.22
   8  -4   4    5.94    1.26
  -8   4  -4    8.52    1.44
  -8  -4  -4    7.28    1.31
  -8  -4  -4    8.03    1.39
  -8  -4  -4    6.63    1.31
   8  -4   4    8.67    1.48
  -9  -4  -4    1.92    0.70
   9  -4   4    1.29    0.73
  -9   4  -4    0.31    0.48
   9  -4   4    1.06    0.61
  -9  -4  -4    1.05    0.58
  -9  -4  -4    1.72    0.71
  10  -4   4    0.51    0.48
  10  -4   4    0.28    0.39
 -10  -4  -4    0.57    0.41
 -10  -4  -4    1.04    0.51
 -11  -4  -4    8.26    0.92
  11  -4   4    8.60    1.05
  11  -4   4    6.96    0.91
 -14   5   4   49.76    2.61
 -14  -5   4   52.32    2.58
  14  -5  -4   46.07    2.68
 -13  -5   4   20.69    1.68
 -13   5   4   21.07    1.91
 -13  -5   4   16.90    1.65
  13  -5  -4   20.57    1.98
  13  -5  -4   19.21    1.90
  12  -5  -4   64.22    4.17
 -12  -5   4   69.87    3.87
 -12  -5   4   69.96    4.00
  11  -5  -4   10.08    1.65
 -11  -5   4   10.11    1.53
 -11  -5   4    7.21    1.32
 -11  -5   4    7.74    1.33
 -10  -5   4   25.97    2.48
  10  -5  -4   22.74    2.48
 -10  -5   4   22.00    2.24
 -10  -5   4   25.63    2.47
 -10  -5   4   25.56    2.26
  -9  -5   4   16.70    1.93
  -9  -5   4   15.09    1.94
  -9  -5   4   19.51    1.97
  -9  -5   4   17.73    2.01
  -9  -5   4   16.87    1.99
   9  -5  -4   20.70    2.28
  -8  -5   4   55.90    3.55
   8  -5  -4   53.14    4.08
   8  -5  -4   55.64    4.20
   8  -5  -4   59.50    4.23
  -8  -5   4   54.99    3.86
  -8  -5   4   51.67    3.60
  -8  -5   4   57.85    3.77
  -8  -5   4   52.68    3.56
  -8  -5   4   59.57    3.88
   7  -5  -4   11.77    1.77
  -7  -5   4   13.18    1.60
   7  -5  -4   11.06    1.75
  -7  -5   4   10.35    1.42
   7  -5  -4   13.33    1.86
  -7  -5   4   10.16    1.50
  -7  -5   4    8.81    1.40
  -7  -5   4    9.72    1.51
  -7  -5   4   11.21    1.52
  -6  -5   4  736.46   24.58
   6  -5  -4  711.92   25.15
   6  -5  -4  722.77   25.26
  -6  -5   4  714.73   24.52
   6  -5  -4  787.79   25.45
  -6  -5   4  755.73   24.84
  -6  -5   4  758.47   24.59
   5  -5  -4   27.13    2.36
  -5  -5   4   22.57    2.05
   5  -5  -4   23.12    2.21
  -5  -5   4   25.05    2.26
  -5  -5   4   24.75    2.14
   5  -5  -4   24.44    2.36
   4  -5  -4  139.78    6.67
  -4  -5   4  134.45    6.37
   4  -5  -4  153.32    7.03
   4  -5  -4  150.44    6.77
   4  -5  -4  158.60    6.92
  -4  -5   4  159.26    6.74
   4  -5  -4  148.13    7.01
  -4  -5   4  148.28    6.66
  -4  -5   4  164.79    6.80
  -4  -5   4  154.06    6.56
   4  -5  -4  142.90    6.70
  -4  -5   4  160.96    6.52
  -3  -5   4  180.65    7.06
  -3  -5   4  152.12    7.04
   3   5  -4  178.19    7.38
  -3  -5   4  159.14    6.95
  -3  -5   4  155.75    6.85
   3  -5  -4  162.15    7.16
   3  -5  -4  173.98    7.59
  -3  -5   4  177.30    7.27
   3  -5  -4  153.57    7.34
  -3  -5   4  181.25    7.30
   3  -5  -4  161.62    7.27
  -2  -5   4   69.82    3.76
  -2  -5   4   73.92    4.01
   2   5  -4   77.95    4.12
  -2  -5   4   64.41    3.72
   2  -5  -4   64.37    4.05
  -2  -5   4   70.96    4.00
   2  -5  -4   64.22    4.08
  -2  -5   4   66.88    3.84
   2  -5  -4   60.81    3.86
  -1  -5   4  325.96   11.26
  -1  -5   4  293.86   11.24
   1   5  -4  325.01   11.49
  -1  -5   4  265.71   10.95
   1  -5  -4  299.07   11.59
  -1  -5   4  307.97   11.39
   1  -5  -4  258.55   11.30
  -1  -5   4  312.76   11.29
   1  -5  -4  314.09   11.59
   0  -5   4  112.65    5.24
   0  -5   4  101.01    5.23
   0   5  -4  114.72    5.45
   0  -5   4  100.10    5.07
   0  -5  -4  101.42    5.42
   0  -5  -4  115.16    5.52
   0  -5   4  118.93    5.54
   0  -5  -4   98.49    5.38
   0  -5   4  112.43    5.26
   0  -5  -4  110.02    5.53
  -1  -5  -4  363.52   13.11
  -1  -5  -4  345.43   13.08
  -1  -5  -4  329.31   12.86
  -1  -5  -4  330.89   12.62
  -1  -5  -4  346.18   13.19
  -1  -5  -4  360.24   13.03
   1  -5   4  351.26   12.83
   1  -5   4  318.67   12.41
   1  -5   4  350.37   12.91
  -2  -5  -4  210.23    9.21
  -2  -5  -4  199.61    8.72
   2  -5   4  207.93    8.75
  -2  -5  -4  212.07    8.76
  -2  -5  -4  207.29    8.92
  -2  -5  -4  201.63    8.92
  -3  -5  -4  239.31   10.13
  -3  -5  -4  249.69   10.16
   3  -5   4  236.80    9.76
  -3  -5  -4  220.86   10.09
  -3  -5  -4  235.04    9.85
  -3  -5  -4  247.25    9.86
   3  -5   4  233.96    9.84
  -3   5  -4  229.80    9.82
  -4  -5  -4  275.71   11.38
  -4  -5  -4  275.24   11.28
   4  -5   4  272.63   11.02
  -4  -5  -4  258.88   10.96
  -4  -5  -4  274.45   11.52
   4  -5   4  275.27   11.16
  -4  -5  -4  287.17   11.10
  -4   5  -4  247.13   10.85
  -5  -5  -4    9.89    1.63
   5  -5   4   12.82    1.81
   5  -5   4    7.64    1.46
  -5   5  -4    9.22    2.66
  -5  -5  -4   11.03    1.64
  -5  -5  -4   14.29    2.00
  -5  -5  -4   14.14    1.93
  -6  -5  -4   14.53    1.88
  -6  -5  -4   10.64    1.60
  -6  -5  -4   15.11    1.94
   6  -5   4   10.87    1.68
   6  -5   4   11.75    1.77
  -7  -5  -4  112.33    5.88
   7  -5   4  118.68    6.11
  -7  -5  -4  121.91    6.02
   7  -5   4  112.35    6.02
   8  -5   4    8.62    1.46
   8  -5   4    9.74    1.50
  -8  -5  -4    8.34    1.35
  -8  -5  -4    8.96    1.37
   9  -5   4    2.73    0.77
   9  -5   4    2.14    0.74
  -9  -5  -4    2.00    0.68
  -9  -5  -4    1.02    0.50
 -10  -5  -4    0.18    0.32
  10  -5   4   -0.11    0.31
  10  -5   4   -0.11    0.36
 -13  -6   4   10.08    1.07
 -13   6   4    9.78    1.15
 -13  -6   4   11.29    1.12
  13  -6  -4   10.33    1.22
  13  -6  -4    9.48    1.16
  12  -6  -4    6.73    1.16
 -12  -6   4    6.74    1.05
 -12  -6   4    7.21    1.10
  12  -6  -4    5.79    1.13
  11  -6  -4    2.34    0.82
  11  -6  -4    2.81    0.92
 -11  -6   4    2.15    0.74
 -11  -6   4    3.83    0.91
  10  -6  -4   75.63    4.62
 -10  -6   4   78.34    4.37
 -10  -6   4   71.37    4.15
  -9  -6   4   98.02    5.27
  -9  -6   4   96.16    5.21
  -9  -6   4  101.99    5.31
  -9  -6   4  110.05    5.60
   9  -6  -4   89.02    5.46
  -8  -6   4   35.22    2.81
  -8  -6   4   30.03    2.76
  -8  -6   4   35.69    2.86
  -8  -6   4   29.68    2.53
   8  -6  -4   31.02    2.91
  -7  -6   4   66.50    3.93
  -7  -6   4   60.52    3.96
  -7  -6   4   61.27    3.92
  -7  -6   4   59.08    3.73
   7  -6  -4   54.01    3.97
  -6  -6   4    7.61    1.26
   6  -6  -4   10.00    1.58
  -6  -6   4    9.01    1.45
  -6  -6   4    6.90    1.31
  -6  -6   4    8.38    1.37
   6  -6  -4    6.05    1.30
   5  -6  -4  254.04   10.50
  -5  -6   4  251.14   10.24
  -5  -6   4  257.91   10.09
  -4  -6   4  236.60    9.31
   4  -6  -4  196.11    9.33
  -4  -6   4  241.53    9.61
   4  -6  -4  241.48   10.04
   4  -6  -4  219.30    9.52
   4  -6  -4  227.18    9.62
   4  -6  -4  244.94   10.02
  -4  -6   4  226.17    9.39
  -4  -6   4  251.15    9.59
  -4  -6   4  220.35    9.02
  -3  -6   4   96.08    5.02
   3  -6  -4   87.42    5.14
  -3  -6   4  106.48    5.41
   3  -6  -4   98.63    5.56
   3  -6  -4  105.35    5.41
   3  -6  -4   90.13    5.21
   3  -6  -4  103.67    5.58
  -3  -6   4  110.01    5.38
  -3  -6   4   98.21    4.96
   2  -6  -4   43.29    3.26
   2  -6  -4   41.12    3.29
   2  -6  -4   37.58    2.98
   2  -6  -4   37.05    3.07
  -2  -6   4   42.93    3.14
   2  -6  -4   38.35    3.25
  -2  -6   4   47.51    3.27
  -2  -6   4   42.71    2.95
  -1  -6   4   11.08    1.47
   1   6  -4   11.99    1.68
   1  -6  -4   10.13    1.53
   1  -6  -4   11.22    1.61
   1  -6  -4   12.24    1.74
   1  -6  -4   12.32    1.72
   1  -6  -4    9.90    1.62
  -1  -6   4   10.60    1.57
  -1  -6   4   11.90    1.66
  -1  -6   4   10.12    1.47
   0  -6   4   71.66    4.24
   0  -6  -4   77.96    4.55
   0  -6  -4   69.73    4.46
   0  -6  -4   69.80    4.28
   0  -6   4   70.17    4.30
   0  -6  -4   66.78    4.37
   0  -6   4   76.60    4.31
   0  -6   4   67.96    4.11
  -1  -6  -4   28.01    2.62
  -1  -6  -4   25.20    2.52
  -1  -6  -4   26.15    2.55
  -1  -6  -4   24.02    2.40
  -1  -6  -4   22.98    2.38
   1  -6   4   21.63    2.27
  -1  -6  -4   27.73    2.50
   1  -6   4   24.63    2.29
  -2  -6  -4   85.23    5.07
  -2  -6  -4   88.38    5.04
  -2  -6  -4   79.35    4.72
  -2  -6  -4   81.58    5.07
  -2  -6  -4   82.00    4.87
   2  -6   4   81.56    4.81
  -2  -6  -4   89.71    4.96
   2  -6   4   80.12    4.60
  -3   6  -4  121.62    6.70
  -3  -6  -4  140.63    7.05
  -3  -6  -4  141.67    7.09
  -3  -6  -4  133.50    6.55
  -3  -6  -4  142.13    6.89
   3  -6   4  132.98    6.67
  -3  -6  -4  145.71    6.85
  -4  -6  -4   53.46    3.75
   4  -6   4   50.10    3.62
  -4  -6  -4   45.28    3.49
  -5  -6  -4   -0.19    0.55
  -5  -6  -4   -0.18    0.54
   5  -6   4    0.38    0.48
  -6  -6  -4    8.48    1.42
  -6  -6  -4    6.37    1.30
  -6  -6  -4    5.52    1.22
   6  -6   4    8.66    1.45
  -7  -6  -4   15.13    1.80
  -7  -6  -4   16.57    1.88
  -7  -6  -4   12.05    1.59
   7  -6   4   11.04    1.63
   8  -6   4   34.29    2.67
  -8  -6  -4   33.35    2.46
  -8  -6  -4   35.75    2.53
   8  -6   4   28.44    2.44
  -8  -6  -4   31.18    2.41
   9  -6   4    0.91    0.47
  -9  -6  -4    0.58    0.37
 -12  -7   4   34.79    2.19
  12  -7  -4   36.29    2.40
 -11  -7   4   10.50    1.30
  11  -7  -4    7.63    1.25
 -10  -7   4   39.22    2.77
  10  -7  -4   39.22    3.05
   9  -7  -4    1.15    0.77
  -9  -7   4    1.79    0.78
  -9  -7   4    1.37    0.65
  -9  -7   4    0.46    0.45
   8  -7  -4    6.70    1.44
  -8  -7   4    5.18    1.12
  -8  -7   4    6.00    1.21
  -8  -7   4    3.96    0.98
   7  -7  -4   31.03    2.88
  -7  -7   4   33.67    2.75
  -7  -7   4   27.57    2.56
  -7  -7   4   28.08    2.58
   6  -7  -4    4.32    1.12
  -6  -7   4    5.55    1.12
  -6  -7   4    5.27    1.13
  -6  -7   4    6.18    1.21
   5  -7  -4    1.62    0.73
  -5  -7   4    1.43    0.70
  -5  -7   4    3.07    0.91
  -4  -7   4  261.94   11.10
   4  -7  -4  284.26   11.78
   4  -7  -4  272.57   11.29
   4  -7  -4  262.10   11.17
  -4  -7   4  292.54   11.21
  -4  -7   4  270.69   11.06
  -4  -7   4  291.37   11.12
   4  -7  -4  270.03   11.21
  -3  -7   4   58.24    4.00
   3  -7  -4   68.34    4.57
   3  -7  -4   56.14    3.94
   3  -7  -4   56.53    3.98
  -3  -7   4   57.15    3.90
  -3  -7   4   63.11    4.04
  -3  -7   4   57.66    3.82
   3  -7  -4   56.73    3.97
   2  -7  -4    0.20    0.50
  -2  -7   4   -0.34    0.67
   2  -7  -4   -0.43    0.64
  -2  -7   4    0.39    0.50
   2  -7  -4   -0.39    0.50
   2  -7  -4   -0.19    0.48
  -2  -7   4   -0.18    0.85
  -2  -7   4   -0.16    0.45
   1  -7  -4   50.54    3.78
  -1  -7   4   54.18    3.63
  -1  -7   4   54.88    3.86
   1  -7  -4   58.75    4.17
   1  -7  -4   46.71    3.61
   1  -7  -4   53.56    3.73
  -1  -7   4   54.57    3.73
  -1  -7   4   45.52    3.34
   0  -7  -4  401.46   14.56
   0  -7   4  383.99   13.98
   0  -7  -4  347.89   14.02
   0  -7  -4  368.67   13.97
   0  -7   4  379.76   14.34
   0  -7  -4  374.42   14.57
   0  -7   4  373.63   13.98
   0  -7   4  338.00   13.60
   1  -7   4    0.35    0.52
  -1  -7  -4    0.19    0.53
  -1  -7  -4    0.53    0.61
  -1  -7  -4    1.41    0.72
   1  -7   4    1.40    0.81
  -1  -7  -4   -0.18    0.50
   2  -7   4   27.07    2.67
  -2  -7  -4   30.27    2.78
  -2  -7  -4   30.34    2.76
  -2  -7  -4   30.03    2.78
  -2  -7  -4   30.56    2.76
   2  -7   4   27.67    2.60
  -3  -7  -4    2.23    0.79
   3  -7   4    3.51    0.99
  -3  -7  -4    2.38    0.99
  -3  -7  -4    2.44    0.88
  -3  -7  -4    2.54    0.91
   3  -7   4    2.37    0.85
  -4  -7  -4   10.24    1.62
   4  -7   4    6.26    1.34
  -4  -7  -4    8.94    1.46
  -4  -7  -4    5.82    1.21
  -4  -7  -4    6.84    1.34
   4  -7   4    5.96    1.21
   5  -7   4  103.21    5.77
  -5  -7  -4  103.22    5.37
  -5  -7  -4  108.23    5.73
  -5  -7  -4  108.33    5.39
   5  -7   4  111.60    5.54
  -6  -7  -4   21.50    2.13
  -6  -7  -4   17.49    1.98
   6  -7   4   20.23    2.07
   6  -7   4   20.55    2.23
  -6  -7  -4   20.00    2.01
   7  -7   4    9.24    1.32
   7  -7   4    9.44    1.43
  -7  -7  -4   11.89    1.47
  -7  -7  -4    9.32    1.32
   8  -7   4    0.88    0.44
   8  -7   4    1.23    0.51
  -8  -7  -4    1.04    0.47
 -11  -8   4    0.43    0.30
 -11  -8   4    0.42    0.30
  11  -8  -4   -0.10    0.34
 -10  -8   4   70.25    3.61
 -10  -8   4   71.25    3.49
  10  -8  -4   64.40    3.64
  -9  -8   4   12.95    1.49
  -9  -8   4   11.53    1.40
   9  -8  -4   11.07    1.52
   8  -8  -4   68.75    4.37
  -8  -8   4   77.76    4.21
  -8  -8   4   69.59    4.00
  -8  -8   4   70.17    3.97
   7  -8  -4    4.60    1.19
  -7  -8   4    6.26    1.12
  -7  -8   4    6.45    1.23
  -7  -8   4    5.38    1.11
   6  -8  -4    0.20    0.51
  -6  -8   4    1.16    0.69
  -6  -8   4    0.99    0.54
   5  -8  -4   90.23    5.25
  -5  -8   4   79.23    4.74
  -5  -8   4   90.18    4.96
  -5  -8   4   90.19    4.96
   4  -8  -4    5.63    1.28
  -4  -8   4    4.98    1.12
  -4  -8   4    5.45    1.28
  -4  -8   4    5.10    1.15
   4  -8  -4    5.81    1.42
   3  -8  -4   25.16    2.56
  -3  -8   4   21.66    2.31
  -3  -8   4   20.04    2.32
   3  -8  -4   18.43    2.19
  -3  -8   4   19.43    2.16
   3  -8  -4   18.67    2.42
   2  -8  -4    0.59    0.54
  -2  -8   4    1.66    0.79
  -2  -8   4    2.08    1.10
   2  -8  -4    1.61    0.76
  -2  -8   4    0.90    0.65
   2  -8  -4    2.72    1.11
   1  -8  -4    1.92    0.82
  -1  -8   4    0.75    0.88
  -1  -8   4    1.63    0.75
   1  -8  -4    0.89    0.87
   0  -8  -4   75.70    4.68
   0  -8  -4   76.47    4.66
   0  -8   4   84.49    4.85
   0  -8   4   80.63    4.70
   0  -8  -4   74.36    4.88
  -1  -8  -4   82.71    4.88
  -1  -8  -4   84.51    4.82
  -1  -8  -4   82.81    5.05
   1  -8   4   82.34    4.77
   1  -8   4   76.88    4.65
  -2  -8  -4    1.14    0.66
   2  -8   4    2.54    0.89
   2  -8   4    2.27    0.83
  -2  -8  -4    2.52    0.93
  -2  -8  -4    1.28    0.72
  -3  -8  -4   87.37    4.90
   3  -8   4   89.26    5.18
   3  -8   4   89.03    4.86
  -3  -8  -4   83.75    4.98
  -3  -8  -4   85.34    4.80
  -4  -8  -4    1.09    0.67
  -4  -8  -4    1.07    0.62
  -4  -8  -4    0.49    0.51
   4  -8   4    1.33    0.71
   4  -8   4    0.93    0.63
  -4   8  -4    1.95    1.86
  -5   8  -4   -0.33    1.37
  -5  -8  -4    0.27    0.46
  -5  -8  -4    0.32    0.41
  -5  -8  -4    0.15    0.41
   5  -8   4    1.05    0.60
  -6  -8  -4   30.36    2.35
   6  -8   4   30.63    2.49
  -6  -8  -4   35.09    2.45
  -7  -8  -4   32.49    2.18
   7  -8   4   30.65    2.27
  -7  -8  -4   31.04    2.14
 -10  -9   4    0.40    0.29
  10  -9  -4    0.41    0.28
  -9  -9   4    0.32    0.36
  -9   9   4    0.45    0.64
   9  -9  -4    1.13    0.51
  -8  -9   4   17.23    1.64
   8  -9  -4   19.85    1.91
  -7  -9   4   16.76    1.71
   7  -9  -4   11.36    1.60
  -6  -9   4    6.63    1.15
  -6  -9   4    7.24    1.25
   6  -9  -4    6.90    1.28
   5  -9  -4    0.53    0.58
  -5  -9   4    0.61    0.61
  -5  -9   4    0.90    0.71
   4  -9  -4    0.54    0.56
  -4  -9   4    0.91    0.55
  -4  -9   4    0.33    0.66
  -4  -9   4    0.16    0.52
   3  -9  -4   -0.55    0.60
  -3  -9   4    0.16    0.40
  -3  -9   4    0.17    0.78
  -3  -9   4    0.33    0.51
   3  -9  -4   -0.21    0.58
   2  -9  -4   18.63    2.07
   2  -9  -4   22.30    2.28
  -2  -9   4   18.12    2.00
  -2  -9   4   23.73    2.40
  -2  -9   4   19.62    2.11
   2  -9  -4   24.25    2.61
   1  -9  -4    0.18    0.48
   1  -9  -4   -0.17    0.56
  -1  -9   4    1.16    0.62
  -1  -9   4    0.17    0.73
  -1  -9   4    0.17    0.58
   1  -9  -4    1.03    0.83
   0  -9   4   79.21    4.41
   0  -9   4   65.67    4.06
   0  -9  -4   65.94    4.17
   0  -9  -4   64.18    4.07
   1  -9   4   46.11    3.24
   1  -9   4   42.54    3.10
  -1  -9  -4   45.69    3.26
  -1  -9  -4   41.71    3.11
  -2  -9  -4   13.25    1.70
  -2  -9  -4   11.16    1.53
   2  -9   4   14.79    1.79
  -2  -9  -4   14.09    1.70
   2  -9   4   11.63    1.55
  -3  -9  -4    0.52    0.50
  -3  -9  -4    1.84    0.72
  -3   9  -4    1.79    1.74
  -3  -9  -4    0.76    0.47
   3  -9   4    1.13    0.58
   3  -9   4    1.25    0.54
  -4  -9  -4    2.57    0.72
  -4   9  -4    1.52    1.35
   4  -9   4    1.96    0.64
  -4  -9  -4    2.21    0.68
   4  -9   4    2.23    0.73
  -4  -9  -4    1.92    0.64
  -5  -9  -4   22.77    1.78
   5  -9   4   21.97    1.95
  -5  -9  -4   25.37    1.98
   5  -9   4   20.41    1.69
  -5  -9  -4   18.11    1.61
   6  -9   4    2.87    0.65
  -6  -9  -4    3.94    0.67
  -8 -10   4   50.25    2.45
   8 -10  -4   48.13    2.43
  -7 -10   4    0.09    0.28
  -7  10   4   -0.16    0.61
  -7 -10   4    0.35    0.35
   7 -10  -4    0.20    0.37
  -6 -10   4    7.25    0.98
  -6 -10   4    7.42    1.03
   6 -10  -4    6.88    1.08
  -5 -10   4    8.74    1.15
  -5 -10   4    7.69    1.14
   5 -10  -4    6.40    1.09
   4 -10  -4  125.73    5.82
  -4 -10   4  131.70    5.78
  -4 -10   4  122.46    5.64
   4 -10  -4  129.46    5.88
   3 -10  -4    4.62    1.05
  -3 -10   4    7.55    1.25
  -3 -10   4    5.87    1.08
   3 -10  -4    5.48    1.07
  -2 -10   4   -0.28    0.69
  -2 -10   4    0.13    0.47
   2 -10  -4    0.14    0.62
   1 -10  -4    7.77    1.25
  -1 -10   4    9.78    1.43
  -1 -10   4    8.82    1.24
   1 -10  -4    8.31    1.27
   1 -10  -4    7.23    1.14
   0 -10  -4   13.61    1.59
   0 -10   4   16.77    1.77
   0 -10   4   14.99    1.61
   0 -10  -4   11.37    1.43
   0 -10  -4   15.57    1.67
  -1 -10  -4   82.64    4.00
   1 -10   4   80.74    3.97
  -1 -10  -4   77.39    3.94
  -1 -10  -4   75.55    3.88
  -2  10  -4    4.05    1.60
   2 -10   4    5.00    0.90
  -2 -10  -4    4.81    0.87
  -2 -10  -4    4.67    0.88
  -3  10  -4   -0.25    1.07
   3 -10   4    0.28    0.41
  -3 -10  -4    0.79    0.49
  -3 -10  -4    0.97    0.51
  -4  10  -4    1.90    1.01
   4 -10   4    0.69    0.34
  -4 -10  -4    0.86    0.43
   4 -11  -4   32.32    1.96
  -4 -11   4   30.59    1.87
  -4 -11   4   29.82    1.85
   4 -11  -4   33.95    2.02
   3 -11  -4    0.54    0.42
  -3 -11   4   -0.16    0.31
  -3 -11   4   -0.08    0.35
   3 -11  -4   -0.26    0.37
   2 -11  -4    5.39    0.85
  -2 -11   4    3.87    0.67
   2 -11  -4    4.77    0.77
   1 -11  -4    0.63    0.42
  -1 -11   4    0.56    0.37
   0 -11  -4   33.51    2.05
   0 -11   4   34.47    2.02
   0 -11  -4   32.43    1.99
   1 -11   4    3.46    0.58
  -1 -11  -4    4.19    0.65
 -15   0   5    0.17    0.30
 -14   0   5    0.62    0.50
  13   0  -5   -0.37    0.51
  12   0  -5   -0.21    0.73
  11   0  -5   -0.22    0.69
 -10   0   5    0.88    0.58
 -10   0   5   -0.19    0.40
   9   0  -5    0.74    0.61
  -9   0   5    0.17    0.67
  -9   0   5    0.18    0.43
   8   0  -5   -0.33    0.51
  -8   0   5   -0.17    0.39
  -8   0   5    0.16    0.54
  -7   0   5    2.13    0.79
  -7   0   5    0.61    0.60
  -6   0   5    0.11    0.24
  -6   0   5   -0.13    0.44
  -5   0   5    0.11    0.30
   5   0  -5    0.36    0.42
   4   0  -5    0.12    0.34
   3   0  -5   -0.11    0.37
   2   0  -5    0.11    0.29
   1   0  -5    0.10    0.40
   1   0  -5   -0.12    0.36
   0   0  -5    0.33    0.32
   0   0  -5    0.33    0.35
  -1   0  -5   -0.12    0.28
  -1   0  -5    0.48    0.37
  -2   0  -5   -0.14    0.28
  -2   0  -5    0.38    0.44
  -3   0  -5   -0.20    0.62
  -3   0  -5    0.76    0.53
  -3   0  -5    0.42    0.48
  -4   0  -5   -0.17    0.46
  -4   0  -5    0.15    0.41
  -5   0  -5   -0.18    0.42
   5   0   5    0.39    0.50
   6   0   5   -0.20    0.72
  -6   0  -5    0.40    0.63
   7   0   5    0.19    0.49
  -7   0  -5   -0.20    0.59
  -8   0  -5   -0.19    0.64
  -9   0  -5    0.14    0.36
  -9   0  -5   -0.63    0.54
 -10   0  -5    0.41    0.37
  10   0   5   -0.14    0.38
  11   0   5   -0.17    0.26
 -15  -1   5    9.31    1.00
 -15  -1   5    9.44    1.05
  15  -1  -5    6.88    0.95
 -14  -1   5   78.34    4.01
 -14   1   5   67.79    3.69
  14  -1  -5   77.45    4.26
 -13  -1   5    0.45    0.46
  13  -1  -5    0.57    0.66
 -12  -1   5    1.19    0.64
  12  -1  -5    2.61    0.96
 -11  -1   5   44.22    3.28
  11  -1  -5   44.03    3.66
  10   1  -5    6.99    1.40
  10  -1  -5    7.39    1.42
 -10   1   5    6.05    1.32
 -10  -1   5    9.08    1.39
 -10   1   5    7.05    1.33
 -10  -1   5    4.94    1.12
   9   1  -5  205.31    9.38
   9  -1  -5  203.06    9.29
  -9  -1   5  237.42    9.38
  -9   1   5  254.35   10.03
  -9   1   5  226.85    9.59
  -9  -1   5  226.87    9.54
   8  -1  -5   27.78    2.48
   8   1  -5   29.27    2.58
  -8  -1   5   33.78    2.62
  -8   1   5   30.05    2.76
  -8   1   5   29.44    2.59
  -8  -1   5   30.31    2.59
  -7  -1   5  198.82    7.76
  -7   1   5  177.71    7.98
  -7  -1   5  178.78    7.31
  -7   1   5  167.70    7.57
  -7  -1   5  175.08    7.62
   7  -1  -5  178.58    7.72
   7  -1  -5  170.33    7.38
  -6  -1   5  182.34    7.03
  -6   1   5  180.52    6.95
   6  -1  -5  166.63    7.21
  -6   1   5  157.72    7.07
  -6  -1   5  153.75    6.98
  -5  -1   5  326.69   11.56
   5  -1  -5  306.61   11.86
   5  -1  -5  317.10   11.81
  -5  -1   5  337.44   11.63
  -4  -1   5   17.00    1.55
   4  -1  -5   17.26    1.80
   4  -1  -5   15.00    1.59
  -4  -1   5   17.69    1.65
  -3  -1   5  185.06    7.28
  -3  -1   5  192.06    7.55
   3  -1  -5  195.25    7.62
   3  -1  -5  183.13    7.73
  -2  -1   5  277.48   10.45
   2  -1  -5  287.77   10.48
   2   1  -5  292.03   10.42
   2  -1  -5  279.02   10.66
  -1  -1   5  150.66    6.36
   1  -1  -5  155.74    6.60
   1   1  -5  151.27    6.16
   1  -1  -5  146.91    6.33
   0  -1   5    9.97    1.24
   0  -1  -5    7.02    1.15
   0   1  -5    9.47    1.20
   0  -1  -5    8.95    1.17
  -1  -1  -5  173.98    7.22
  -1   1  -5  182.95    7.36
  -1  -1  -5  176.42    7.33
  -1   1  -5  190.85    7.41
  -2  -1  -5   56.64    3.41
  -2   1  -5   60.69    3.56
  -2  -1  -5   67.71    4.16
  -2   1  -5   62.51    4.46
  -2  -1  -5   59.86    3.63
  -2   1  -5   60.33    3.52
  -3   1  -5  212.28    9.38
  -3  -1  -5  207.65    8.29
  -3  -1  -5  187.36    7.98
  -3   1  -5  190.98    8.02
   3  -1   5  196.78    8.30
  -3   1  -5  196.08    8.33
  -4  -1  -5  145.78    6.76
  -4  -1  -5  135.95    6.64
  -4   1  -5  138.87    6.64
   4  -1   5  156.55    7.10
  -4   1  -5  152.88    7.15
  -5  -1  -5   14.79    1.88
   5  -1   5   14.93    1.92
  -5  -1  -5   14.81    1.83
  -5   1  -5   14.09    1.78
  -6  -1  -5  455.32   17.31
  -6  -1  -5  489.65   17.56
   6   1   5  513.60   18.07
   6  -1   5  481.80   17.70
  -7  -1  -5   51.85    3.57
  -7  -1  -5   49.80    3.57
   7  -1   5   51.24    3.71
  -7   1  -5   47.78    3.75
  -8  -1  -5   42.93    3.18
  -8  -1  -5   44.93    3.28
  -8   1  -5   49.20    3.62
  -9  -1  -5    5.22    1.03
  -9  -1  -5    4.72    1.03
  -9   1  -5    6.09    1.19
   9  -1   5    7.81    1.32
 -10  -1  -5    1.89    0.59
 -10  -1  -5    1.20    0.51
  10  -1   5    2.68    0.73
 -15  -2   5   27.30    1.73
 -15  -2   5   28.78    1.85
  15  -2  -5   27.00    1.94
 -14  -2   5   -0.11    0.25
 -14   2   5   -0.12    0.32
  14  -2  -5   -0.15    0.48
 -14  -2   5    0.12    0.30
  13  -2  -5   65.53    4.22
 -13  -2   5   63.46    3.82
 -13  -2   5   58.87    3.56
  12  -2  -5   15.77    2.14
 -12  -2   5   16.76    1.96
 -12  -2   5   12.91    1.71
  11  -2  -5  130.68    6.81
 -11  -2   5  113.59    6.04
 -11  -2   5  115.53    5.92
  10  -2  -5    5.29    1.47
 -10  -2   5    6.42    1.20
  -9   2   5   12.82    1.98
  -9  -2   5   12.88    1.63
   9  -2  -5   12.53    1.86
  -9   2   5   11.71    1.70
  -9  -2   5   14.93    1.89
  -9  -2   5   11.26    1.54
   9   2  -5   12.05    1.73
  -8   2   5   -0.21    0.76
  -8  -2   5    0.60    0.44
   8  -2  -5    0.96    0.60
  -8   2   5    0.69    0.51
  -7  -2   5    7.19    1.16
  -7   2   5    5.95    1.34
   7  -2  -5    7.80    1.33
  -7   2   5    6.42    1.16
  -7  -2   5    7.58    1.15
  -6  -2   5  141.85    5.83
  -6  -2   5  139.77    5.76
  -6   2   5  123.15    5.76
  -6  -2   5  128.86    5.79
   6  -2  -5  123.86    5.94
  -5  -2   5 1117.57   35.36
   5  -2  -5 1045.62   35.50
   5  -2  -5 1090.95   35.74
  -5  -2   5 1180.45   35.23
  -4  -2   5   86.12    4.15
   4  -2  -5   78.35    4.29
   4  -2  -5   84.64    4.40
  -4  -2   5   83.88    4.17
  -3  -2   5    0.95    0.44
   3  -2  -5    1.37    0.59
   3  -2  -5    1.05    0.55
  -3  -2   5    0.86    0.37
  -3  -2   5    1.30    0.55
  -2  -2   5    0.40    0.30
   2  -2  -5    0.95    0.49
   2  -2  -5    0.64    0.42
  -2  -2   5    0.28    0.28
  -2  -2   5    0.60    0.39
   1   2  -5  579.28   18.21
   1  -2  -5  509.56   18.53
   1   2  -5  554.29   18.22
   1  -2  -5  527.60   18.58
  -1  -2   5  561.14   18.49
   0   2  -5    6.14    0.95
   0  -2   5    8.22    1.14
   0  -2  -5    4.73    0.97
   0   2  -5    6.37    1.00
   0  -2  -5    6.24    1.07
  -1   2  -5   36.41    2.45
  -1   2  -5   31.74    2.43
  -1  -2  -5   38.03    2.69
  -2  -2  -5  255.39    9.91
  -2   2  -5  228.09   11.01
  -2  -2  -5  237.37    9.40
   2  -2   5  225.72    9.33
  -2   2  -5  250.99    9.73
  -2  -2  -5  224.30    9.30
  -2   2  -5  235.48    9.39
  -3   2  -5   16.77    2.63
   3  -2   5   24.37    2.27
  -3   2  -5   20.66    2.23
  -3  -2  -5   20.74    2.06
  -3  -2  -5   20.70    2.10
  -3  -2  -5   22.05    2.46
  -3  -2  -5   19.86    2.10
  -3   2  -5   22.60    2.13
  -3  -2  -5   21.02    2.03
  -4   2  -5   42.07    3.93
   4  -2   5   35.54    2.89
  -4   2  -5   32.25    2.95
  -4  -2  -5   30.71    2.81
  -4  -2  -5   31.77    2.78
  -4  -2  -5   39.27    3.37
  -4   2  -5   31.05    2.68
  -4  -2  -5   33.26    2.70
  -4  -2  -5   30.63    2.77
  -4  -2  -5   34.68    2.92
  -4  -2  -5   35.93    2.83
  -5  -2  -5   46.07    3.36
  -5  -2  -5   40.82    3.24
  -5  -2  -5   42.04    3.62
  -5  -2  -5   43.92    3.46
  -5  -2  -5   45.23    3.41
  -5   2  -5   44.08    3.32
  -5  -2  -5   55.75    3.59
   5  -2   5   47.22    3.52
   6  -2   5    4.15    1.09
  -6  -2  -5    2.61    0.91
  -6  -2  -5    2.44    0.90
  -6  -2  -5    4.39    1.12
  -7  -2  -5   85.51    4.91
   7  -2   5   78.58    4.84
  -7   2  -5   78.20    4.98
  -7  -2  -5   85.96    4.93
  -8   2  -5   -0.19    0.52
   8  -2   5    0.34    0.44
   8  -2   5   -0.19    0.44
  -8  -2  -5   -0.17    0.63
  -9   2  -5    0.77    0.56
   9  -2   5    1.64    0.64
  -9  -2  -5    1.16    0.56
  -9  -2  -5    1.25    0.61
  10  -2   5    5.35    0.94
 -10  -2  -5    4.49    0.83
 -10  -2  -5    4.65    0.84
  14  -3  -5   13.58    1.62
 -14  -3   5   13.55    1.38
 -14  -3   5   14.77    1.44
 -14  -3   5   15.22    1.39
 -14   3   5   16.16    1.53
  13  -3  -5    7.11    1.35
 -13  -3   5    7.98    1.20
 -13  -3   5    7.16    1.22
 -13  -3   5    7.65    1.18
 -13  -3   5    7.02    1.07
 -13   3   5    7.45    1.25
 -12  -3   5    3.44    0.97
 -12  -3   5    2.95    0.87
 -12  -3   5    2.21    0.72
  12  -3  -5    2.48    1.01
  11  -3  -5    1.32    0.86
 -11   3   5    2.42    0.96
 -11  -3   5    2.41    0.86
 -11  -3   5    0.54    0.53
  10  -3  -5    0.44    0.60
 -10  -3   5    0.73    0.63
 -10   3   5   -0.23    0.83
  -9   3   5    6.30    1.63
  -9  -3   5    8.74    1.36
   9  -3  -5    7.60    1.47
   9   3  -5    9.17    1.50
  -9  -3   5   12.71    1.75
  -9  -3   5    7.66    1.35
   9  -3  -5    9.23    1.64
  -8  -3   5  232.93    9.25
  -8  -3   5  239.23    9.22
   8  -3  -5  233.97    9.92
  -8  -3   5  251.93    9.70
  -8  -3   5  215.92    8.96
   8  -3  -5  224.09    9.56
  -7  -3   5    7.19    1.32
  -7  -3   5    7.82    1.23
  -7   3   5    6.03    1.54
  -7  -3   5    9.38    1.38
   7  -3  -5    5.89    1.36
  -7  -3   5    6.73    1.16
  -6  -3   5    0.14    0.37
  -6   3   5    1.02    0.88
  -6  -3   5    0.57    0.39
  -6  -3   5   -0.13    0.33
   6  -3  -5    0.87    0.60
  -6  -3   5    0.38    0.38
  -5  -3   5   36.62    2.54
  -5  -3   5   38.94    2.65
  -5  -3   5   40.96    2.72
   5  -3  -5   33.99    2.67
  -5  -3   5   35.80    2.49
   5  -3  -5   35.06    2.78
  -4  -3   5   10.96    1.34
  -4  -3   5    9.54    1.25
   4  -3  -5    6.86    1.16
   4  -3  -5   12.08    1.52
  -3  -3   5  599.68   19.44
  -3  -3   5  546.83   19.04
   3  -3  -5  567.50   19.53
   3  -3  -5  578.60   19.60
  -3  -3   5  574.53   19.00
  -2  -3   5  189.00    7.45
  -2  -3   5  170.28    6.96
   2  -3  -5  158.91    7.27
   2  -3  -5  181.57    7.49
  -2  -3   5  180.90    7.04
  -1  -3   5  246.14    9.28
   1  -3  -5  243.13    9.67
   1   3  -5  241.14    9.11
   1  -3  -5  224.15    9.24
   1  -3  -5  232.72    9.29
  -1  -3   5  236.59    8.90
   0  -3  -5   55.03    3.51
   0  -3   5   49.88    3.11
   0  -3  -5   49.79    3.45
   0   3  -5   52.24    3.11
   0  -3  -5   47.25    3.10
   0   3  -5   49.04    2.97
   0  -3  -5   49.67    3.18
   0  -3   5   48.87    2.88
  -1   3  -5  322.78   11.40
   1  -3   5  285.81   11.25
  -1   3  -5  319.84   11.77
  -1  -3  -5  316.35   11.89
   1  -3   5  297.30   11.42
  -1   3  -5  323.79   11.42
  -1  -3  -5  300.82   11.42
  -1  -3  -5  340.19   12.42
  -1  -3  -5  300.52   11.50
  -2   3  -5  345.31   12.98
   2  -3   5  325.07   12.61
  -2  -3  -5  367.98   13.01
  -2  -3  -5  370.92   13.76
  -2   3  -5  354.35   12.72
  -2  -3  -5  330.65   12.62
   2  -3   5  343.69   12.74
  -2  -3  -5  354.41   13.06
   3  -3   5   28.11    2.52
  -3   3  -5   23.80    3.33
  -3   3  -5   34.30    2.90
   3  -3   5   31.90    2.68
  -3  -3  -5   25.58    2.55
  -3  -3  -5   23.01    2.32
  -3  -3  -5   30.56    2.67
  -3  -3  -5   29.20    2.94
  -3  -3  -5   29.45    2.57
  -3   3  -5   30.23    2.59
  -3  -3  -5   30.60    2.61
   4  -3   5  133.64    6.56
  -4   3  -5  138.88    8.27
  -4   3  -5  146.22    6.98
   4  -3   5  130.31    6.60
  -4  -3  -5  138.44    6.96
  -4  -3  -5  138.14    6.89
  -4  -3  -5  121.37    6.34
  -4  -3  -5  140.81    6.79
  -4  -3  -5  137.07    7.21
  -4  -3  -5  137.15    6.67
  -4   3  -5  124.99    6.39
  -4  -3  -5  135.12    6.51
   5  -3   5   22.70    2.40
  -5  -3  -5   24.70    2.58
  -5  -3  -5   23.42    2.49
  -5  -3  -5   20.46    2.34
   5  -3   5   21.07    2.26
  -5  -3  -5   20.25    2.28
  -5  -3  -5   20.27    2.25
  -6  -3  -5   59.81    4.07
   6  -3   5   60.48    4.02
  -6  -3  -5   65.41    4.24
   6  -3   5   55.13    4.02
   7  -3   5   42.44    3.33
   7  -3   5   41.47    3.29
  -7   3  -5   44.66    3.50
  -7  -3  -5   41.90    3.26
   7  -3   5   46.68    3.35
  -8  -3  -5   23.50    2.25
   8  -3   5   19.17    2.09
  -8  -3  -5   22.62    2.22
  -8   3  -5   21.85    2.28
   8  -3   5   22.41    2.30
  -9  -3  -5   35.43    2.56
  -9  -3  -5   37.72    2.61
  -9   3  -5   30.64    2.49
   9  -3   5   34.47    2.66
 -10  -3  -5    3.22    0.70
  10  -3   5    3.34    0.70
 -10  -3  -5    3.15    0.65
 -14  -4   5    1.82    0.45
 -14  -4   5    1.54    0.53
  14  -4  -5    1.50    0.58
 -14   4   5    2.68    0.59
 -13  -4   5    2.07    0.58
 -13  -4   5    0.92    0.51
 -13  -4   5    2.16    0.64
  13  -4  -5    1.89    0.79
 -13   4   5    2.72    0.80
 -12  -4   5   37.53    2.68
 -12  -4   5   37.72    2.90
 -12  -4   5   36.93    2.85
  12  -4  -5   39.61    3.19
  11  -4  -5    0.83    0.68
 -11  -4   5    1.41    0.61
 -11  -4   5    2.30    0.83
 -11  -4   5    1.41    0.71
 -11  -4   5    1.83    0.66
 -11   4   5    2.29    1.04
  10  -4  -5    1.47    0.73
 -10  -4   5    1.54    0.64
 -10  -4   5    1.10    0.66
 -10  -4   5    0.74    0.61
 -10  -4   5    1.76    0.71
 -10   4   5    2.42    1.18
   9  -4  -5  215.28    9.22
  -9  -4   5  203.47    8.75
  -9  -4   5  212.86    8.61
  -9  -4   5  207.77    8.70
  -9  -4   5  195.70    8.81
  -9  -4   5  223.55    8.79
  -8  -4   5    4.16    1.02
  -8  -4   5    4.54    1.01
  -8   4   5    2.06    1.14
  -8  -4   5    2.59    0.83
   8  -4  -5    2.22    0.90
  -8  -4   5    2.97    0.82
  -8  -4   5    3.74    0.97
  -7  -4   5  385.41   13.83
  -7  -4   5  387.19   13.84
   7  -4  -5  367.75   14.50
  -7  -4   5  362.99   13.73
  -6  -4   5   14.81    1.70
  -6  -4   5   14.53    1.71
  -6  -4   5   14.96    1.67
   6  -4  -5   19.91    2.18
  -5  -4   5    0.28    0.35
  -5  -4   5    0.57    0.39
  -5  -4   5    0.29    0.39
   5  -4  -5    0.33    0.48
   5  -4  -5    0.18    0.45
  -5  -4   5    0.68    0.47
  -4  -4   5   41.94    2.84
  -4  -4   5   41.83    2.82
  -4  -4   5   38.11    2.68
   4  -4  -5   39.15    3.09
  -4  -4   5   47.00    3.02
   4  -4  -5   40.09    3.01
  -4  -4   5   36.59    2.74
  -4  -4   5   41.34    2.78
  -4  -4   5   42.03    2.76
   4  -4  -5   42.08    3.10
   3  -4  -5   11.42    1.55
  -3  -4   5   14.70    1.55
  -3  -4   5   11.26    1.51
  -3  -4   5   11.15    1.36
  -3  -4   5   14.25    1.49
  -3  -4   5   11.41    1.43
  -3  -4   5   12.39    1.39
   3  -4  -5   10.63    1.55
  -3  -4   5   11.32    1.45
   3  -4  -5   10.48    1.51
   3  -4  -5   12.62    1.58
   2  -4  -5   25.62    2.32
  -2  -4   5   26.14    2.13
   2  -4  -5   23.94    2.34
  -2  -4   5   25.19    2.30
  -2  -4   5   25.90    2.08
   2   4  -5   29.55    2.40
  -2  -4   5   27.05    2.20
   2  -4  -5   31.35    2.67
  -2  -4   5   30.07    2.40
   2  -4  -5   27.59    2.42
   2  -4  -5   24.11    2.24
   1  -4  -5  253.73    9.72
  -1  -4   5  239.87    9.25
   1  -4  -5  258.67   10.08
  -1  -4   5  241.58    9.63
   1   4  -5  266.07    9.70
  -1  -4   5  227.62    9.27
   1  -4  -5  237.79    9.89
   1  -4  -5  257.58    9.80
  -1  -4   5  265.59    9.80
   1  -4  -5  235.89    9.64
   1  -4  -5  233.55    9.58
   0  -4  -5  314.24   12.14
   0  -4   5  314.23   11.90
   0   4  -5  342.92   11.99
   0   4  -5  324.67   11.98
   0  -4  -5  298.50   11.96
   0  -4   5  299.97   11.49
   0  -4  -5  318.83   12.12
   0  -4   5  330.94   11.90
   0  -4  -5  327.64   12.04
   0  -4  -5  332.58   12.38
   0  -4  -5  308.84   11.83
   0  -4   5  325.80   11.57
  -1  -4  -5  402.94   14.78
  -1  -4  -5  413.21   14.74
   1  -4   5  397.26   14.38
  -1  -4  -5  402.04   14.54
  -1  -4  -5  410.89   15.09
  -1   4  -5  416.45   14.59
  -1  -4  -5  395.08   14.40
   1  -4   5  410.31   14.03
  -2  -4  -5   16.91    2.10
  -2  -4  -5   16.74    2.07
  -2  -4  -5   21.00    2.21
   2  -4   5   20.51    2.14
  -2  -4  -5   23.48    2.52
  -2  -4  -5   18.54    2.15
  -2   4  -5   16.71    2.04
   2  -4   5   18.99    2.02
  -2  -4  -5   20.15    2.12
  -3  -4  -5  121.50    6.42
  -3  -4  -5  111.60    6.20
   3  -4   5  126.82    6.25
  -3  -4  -5  127.56    6.28
  -3  -4  -5  131.91    6.80
  -3   4  -5  126.81    6.35
   3  -4   5  118.36    6.08
  -3   4  -5  116.73    6.06
  -3   4  -5  113.13    5.84
  -3  -4  -5  121.15    6.09
  -4   4  -5    9.44    1.66
   4  -4   5    9.24    1.51
  -4  -4  -5   10.36    1.69
  -4  -4  -5    7.76    1.50
  -4   4  -5   13.67    2.79
   4  -4   5    9.58    1.50
  -4  -4  -5    9.17    1.68
  -4  -4  -5   10.10    1.60
  -4  -4  -5   11.58    1.66
  -4   4  -5    9.30    1.51
   5  -4   5   35.85    3.06
  -5  -4  -5   33.18    3.02
  -5  -4  -5   31.63    3.03
   5  -4   5   32.99    2.90
  -5   4  -5   29.38    3.76
  -5  -4  -5   37.26    3.16
  -5  -4  -5   31.48    2.85
  -5  -4  -5   33.19    2.91
  -6  -4  -5    5.40    1.21
  -6  -4  -5    8.12    1.46
  -6  -4  -5    7.49    1.38
  -6  -4  -5    5.51    1.29
  -6  -4  -5    6.95    1.40
   6  -4   5    4.53    1.13
  -7   4  -5   10.00    1.59
   7  -4   5    9.67    1.53
  -7  -4  -5   10.96    1.63
  -7  -4  -5    7.95    1.34
   8  -4   5   56.56    3.54
  -8   4  -5   54.75    3.52
  -8  -4  -5   54.77    3.41
  -8  -4  -5   55.14    3.52
   9  -4   5    3.65    0.81
  -9  -4  -5    3.30    0.80
  -9  -4  -5    3.37    0.74
   9  -4   5    3.87    0.83
  -9   4  -5    4.06    0.82
 -10  -4  -5   48.76    2.51
 -14  -5   5   -0.07    0.25
  14  -5  -5   -0.09    0.29
 -13   5   5    3.67    0.77
 -13  -5   5    2.68    0.66
  13  -5  -5    4.02    0.91
  13  -5  -5    3.31    0.79
  12  -5  -5   41.26    3.05
 -12  -5   5   37.47    2.63
 -12  -5   5   39.93    2.75
 -12  -5   5   41.03    2.82
 -12  -5   5   37.75    2.55
  11  -5  -5    0.55    0.57
 -11  -5   5    1.07    0.60
 -11  -5   5    0.16    0.49
 -11  -5   5    0.49    0.51
 -11  -5   5    1.11    0.54
 -11   5   5    0.20    0.66
 -10  -5   5   85.41    4.78
 -10  -5   5   80.95    4.64
 -10  -5   5   76.07    4.60
 -10  -5   5   85.00    4.57
 -10   5   5   79.00    5.32
  -9  -5   5   75.91    4.55
  -9  -5   5   72.44    4.41
  -9  -5   5   69.29    4.27
  -9  -5   5   81.69    4.57
  -9  -5   5   78.24    4.39
  -9  -5   5   75.37    4.24
  -8  -5   5   60.08    3.90
  -8  -5   5   65.10    3.93
  -8  -5   5   56.69    3.65
  -8  -5   5   62.88    3.76
   7  -5  -5  353.47   13.70
  -7  -5   5  336.69   13.45
  -7  -5   5  363.51   13.34
  -7  -5   5  386.01   13.69
  -7  -5   5  356.50   13.31
   7  -5  -5  340.09   13.97
   6  -5  -5   27.32    2.60
   6  -5  -5   21.99    2.31
  -6  -5   5   24.76    2.35
  -6  -5   5   24.02    2.24
   6  -5  -5   23.61    2.51
  -6  -5   5   27.34    2.36
   5  -5  -5  120.94    6.13
  -5  -5   5  121.99    5.74
  -5  -5   5  118.50    5.75
  -5  -5   5  114.17    5.79
  -5  -5   5  119.45    5.76
   5  -5  -5  114.00    6.09
   4  -5  -5    3.40    0.99
  -4  -5   5    4.16    0.92
   4   5  -5    5.32    1.20
  -4  -5   5    3.37    0.81
  -4  -5   5    4.19    0.90
   4  -5  -5    3.11    0.93
  -4  -5   5    4.92    1.00
  -4  -5   5    2.58    0.81
  -4  -5   5    3.50    1.05
   4  -5  -5    2.69    0.88
  -3  -5   5    6.09    1.10
  -3  -5   5    7.01    1.31
   3   5  -5    6.87    1.30
  -3  -5   5    5.92    1.06
  -3  -5   5    5.60    1.06
   3  -5  -5    7.17    1.39
  -3  -5   5    5.81    1.12
  -3  -5   5    7.92    1.37
   3  -5  -5    4.98    1.11
  -2  -5   5   42.90    3.03
  -2  -5   5   52.18    3.47
   2   5  -5   41.38    3.20
  -2  -5   5   45.18    3.13
   2  -5  -5   46.61    3.49
  -2  -5   5   43.63    3.22
  -2  -5   5   44.39    3.19
   2  -5  -5   43.92    3.33
  -1  -5   5    0.15    0.41
  -1  -5   5   -0.17    0.47
   1   5  -5    0.69    0.54
  -1  -5   5    0.15    0.36
   1  -5  -5   -0.19    0.45
  -1  -5   5   -0.34    0.35
  -1  -5   5   -0.16    0.68
   1  -5  -5    0.71    0.53
   0  -5   5   68.10    3.97
   0  -5   5   61.93    4.08
   0   5  -5   74.45    4.33
   0  -5  -5   55.89    3.97
   0  -5   5   65.84    3.95
   0  -5  -5   70.56    4.31
   0  -5  -5   68.87    4.34
   0  -5  -5   62.89    4.15
   0  -5   5   68.27    4.15
   0  -5   5   64.42    3.91
   0  -5  -5   66.24    4.18
  -1  -5  -5   22.85    2.35
  -1  -5  -5   23.27    2.47
  -1  -5  -5   21.15    2.30
  -1  -5  -5   25.96    2.49
   1  -5   5   21.27    2.13
   1  -5   5   22.80    2.36
  -1  -5  -5   21.45    2.40
  -1  -5  -5   23.85    2.45
  -2  -5  -5    5.30    1.23
  -2  -5  -5    7.15    1.41
  -2  -5  -5    4.68    1.13
   2  -5   5    6.09    1.14
   2  -5   5    6.69    1.32
  -2   5  -5    3.82    2.26
  -2  -5  -5    6.59    1.32
  -2  -5  -5    6.19    1.33
  -3  -5  -5    9.36    1.62
  -3  -5  -5    9.61    1.69
  -3  -5  -5    9.76    1.59
   3  -5   5    8.63    1.56
  -3   5  -5    7.16    2.57
  -3  -5  -5    9.12    1.58
  -4  -5  -5    1.94    0.87
  -4  -5  -5    0.88    0.65
  -4  -5  -5    0.96    0.74
   4  -5   5    0.39    0.50
  -4   5  -5    0.78    1.52
  -4  -5  -5    0.60    0.62
  -5  -5  -5    0.21    0.66
  -5  -5  -5    0.21    0.50
  -5  -5  -5    1.16    0.73
  -5   5  -5    0.35    1.37
   5  -5   5    0.96    0.69
  -5  -5  -5    0.56    0.67
  -6  -5  -5    9.18    1.57
   6  -5   5    9.13    1.53
  -7  -5  -5    4.40    0.99
   7  -5   5    5.71    1.15
  -8  -5  -5    9.37    1.28
   8  -5   5    8.35    1.26
  -9  -5  -5    3.45    0.69
   9  -5   5    5.43    0.86
  13  -6  -5    0.20    0.39
 -13  -6   5    0.15    0.25
 -13  -6   5    0.07    0.23
 -13   6   5    0.43    0.33
  12  -6  -5   46.55    3.06
 -12  -6   5   43.74    2.72
 -12  -6   5   46.66    2.76
 -11  -6   5    7.14    1.16
  11  -6  -5    6.04    1.20
 -11   6   5    8.70    1.49
 -11  -6   5    6.08    1.07
 -11  -6   5    5.86    0.96
 -10  -6   5   27.73    2.42
  10  -6  -5   25.82    2.56
 -10   6   5   20.58    2.53
 -10  -6   5   25.72    2.30
 -10  -6   5   24.35    2.13
  -9  -6   5   57.14    3.76
   9  -6  -5   52.14    3.82
  -9  -6   5   53.68    3.60
  -9  -6   5   54.29    3.55
  -9  -6   5   55.53    3.46
  -8  -6   5    4.04    1.03
   8  -6  -5    2.44    0.97
  -8  -6   5    2.62    0.91
  -8  -6   5    3.07    0.86
  -7  -6   5   79.69    4.74
   7  -6  -5   73.14    4.74
  -7  -6   5   87.06    4.70
  -7  -6   5   79.00    4.68
  -7  -6   5   80.89    4.60
  -6  -6   5   14.15    1.76
   6  -6  -5   12.48    1.82
  -6  -6   5   12.88    1.75
   6  -6  -5   12.48    1.81
  -6  -6   5   16.86    1.97
   5  -6  -5    2.39    0.85
  -5  -6   5    0.90    0.68
  -5  -6   5    1.03    0.82
   5  -6  -5    0.94    0.68
   5  -6  -5    1.26    0.82
   4  -6  -5   65.40    4.47
   4  -6  -5   60.67    4.06
   4  -6  -5   59.30    4.15
   4  -6  -5   70.91    4.46
  -4  -6   5   65.55    4.19
  -4  -6   5   68.89    4.19
  -4  -6   5   65.23    4.15
  -4  -6   5   59.31    3.81
  -3  -6   5   21.20    2.15
   3   6  -5   24.42    2.58
   3  -6  -5   20.79    2.45
   3  -6  -5   21.85    2.37
  -3  -6   5   26.56    2.50
  -3  -6   5   25.77    2.48
   3  -6  -5   22.85    2.47
  -2  -6   5   46.90    3.34
   2   6  -5   56.57    3.98
   2  -6  -5   48.00    3.80
   2  -6  -5   45.74    3.61
  -2  -6   5   48.86    3.57
  -2  -6   5   55.08    3.76
  -2  -6   5   56.02    3.70
   2  -6  -5   57.06    3.94
  -1  -6   5   55.10    3.66
   1   6  -5   56.09    4.00
   1  -6  -5   47.93    3.84
   1  -6  -5   53.80    3.85
   1  -6  -5   58.01    4.01
  -1  -6   5   55.36    3.86
  -1  -6   5   62.21    3.89
  -1  -6   5   56.17    3.86
   0  -6   5   94.40    5.28
   0  -6  -5  105.62    5.65
   0  -6  -5   91.73    5.40
   0  -6  -5   80.99    5.03
   0  -6   5   93.33    5.29
   0  -6   5   91.51    5.04
   0  -6   5   94.80    5.09
  -1  -6  -5  253.11   10.74
  -1  -6  -5  257.26   10.61
  -1  -6  -5  235.31   10.44
   1  -6   5  260.34   10.57
  -1  -6  -5  245.82   10.47
  -2  -6  -5  111.22    5.93
  -2  -6  -5  116.24    6.20
  -2  -6  -5  101.27    5.47
   2  -6   5  105.74    5.70
  -2  -6  -5  109.66    5.77
  -2  -6  -5  103.22    5.77
  -3  -6  -5    3.60    1.02
  -3  -6  -5    4.63    1.20
   3  -6   5    5.04    1.15
  -3  -6  -5    5.23    1.18
  -3  -6  -5    5.21    1.29
   4  -6   5    1.90    0.84
  -4   6  -5    0.80    1.56
  -4  -6  -5    1.31    0.70
  -4  -6  -5    0.97    0.70
   5  -6   5    3.07    0.98
  -5   6  -5    2.69    1.61
  -5  -6  -5    5.35    1.20
  -5  -6  -5    2.34    0.82
  -6  -6  -5    1.59    0.68
  -6  -6  -5    0.50    0.52
   6  -6   5    1.14    0.66
  -7  -6  -5    3.79    0.86
  -7  -6  -5    3.24    0.79
   7  -6   5    4.97    1.00
   7  -6   5    4.03    0.91
  -8  -6  -5    5.74    0.89
   8  -6   5    6.22    0.97
   8  -6   5    5.60    0.91
 -12  -7   5   34.03    2.00
  12  -7  -5   28.48    2.07
 -11   7   5   -0.27    0.56
 -11  -7   5    0.22    0.38
  11  -7  -5   -0.13    0.58
 -10   7   5    2.85    1.08
 -10  -7   5    1.89    0.72
  10  -7  -5    2.59    0.91
   9  -7  -5   14.35    1.90
  -9  -7   5    8.80    1.37
  -9  -7   5   11.95    1.52
  -9  -7   5   12.16    1.59
   8  -7  -5   99.17    5.58
  -8  -7   5  105.90    5.18
  -8  -7   5   95.18    5.20
  -8  -7   5  101.73    5.28
   7  -7  -5    1.39    0.69
  -7  -7   5    1.04    0.65
  -7  -7   5    3.56    0.93
  -7  -7   5    3.11    0.95
   6  -7  -5    6.78    1.32
  -6  -7   5    3.68    0.96
  -6  -7   5    7.38    1.35
   5  -7  -5  106.64    5.77
   5  -7  -5  102.32    5.80
  -5  -7   5   94.47    5.31
  -5  -7   5  108.52    5.74
   4  -7  -5    0.39    0.57
   4  -7  -5    0.21    0.61
  -4  -7   5    0.38    0.62
  -4  -7   5    0.37    0.76
   3  -7  -5  143.00    6.93
   3  -7  -5  136.52    7.30
   3  -7  -5  138.19    7.10
  -3  -7   5  147.79    6.96
  -3  -7   5  135.14    6.84
   2  -7  -5   82.46    5.31
  -2  -7   5   80.42    4.86
   2  -7  -5   92.20    5.32
   1  -7  -5   37.70    3.39
  -1  -7   5   36.36    3.06
  -1  -7   5   34.23    2.97
   1  -7  -5   37.19    3.26
   0  -7  -5   47.33    3.60
   0  -7   5   54.20    3.68
   0  -7   5   52.08    3.73
  -1  -7  -5   14.23    1.96
   1  -7   5   16.36    1.97
  -1  -7  -5   13.38    1.86
   2  -7   5   32.92    2.84
  -2  -7  -5   27.42    2.65
   2  -7   5   27.71    2.62
  -2  -7  -5   34.21    2.85
  -3  -7  -5    0.39    0.50
   3  -7   5    0.96    0.67
  -3  -7  -5    0.33    0.60
  -3  -7  -5    0.18    0.56
   3  -7   5    1.26    0.68
  -3   7  -5    0.83    1.84
   4  -7   5   48.59    3.49
  -4  -7  -5   41.08    3.14
  -4  -7  -5   46.97    3.41
  -4  -7  -5   44.81    3.20
   4  -7   5   40.81    3.09
   5  -7   5   85.74    4.73
  -5  -7  -5   84.77    4.59
   5  -7   5   79.90    4.40
  -5  -7  -5   78.36    4.31
  -5  -7  -5   76.40    4.35
  -6  -7  -5    1.63    0.61
  -6  -7  -5    1.49    0.60
   6  -7   5    0.45    0.41
  -6  -7  -5    1.31    0.56
   6  -7   5    0.79    0.50
  -7  -7  -5    0.10    0.25
   7  -7   5    0.70    0.40
  -7  -7  -5    0.50    0.37
   7  -7   5    0.73    0.42
  11  -8  -5   18.53    1.55
 -11   8   5   21.68    1.63
 -11  -8   5   19.65    1.46
 -11  -8   5   20.29    1.45
  10  -8  -5   66.30    3.54
 -10  -8   5   61.42    3.17
   9  -8  -5    0.29    0.55
  -9   8   5   -0.19    0.82
  -9  -8   5    0.35    0.40
  -9  -8   5    0.12    0.37
  -9  -8   5   -0.11    0.46
   8  -8  -5   -0.33    0.51
  -8   8   5    0.22    0.88
  -8  -8   5    0.13    0.44
  -8  -8   5    0.54    0.48
  -7  -8   5   39.68    2.88
  -7  -8   5   38.74    2.75
  -7  -8   5   32.11    2.58
   7  -8  -5   39.28    3.09
  -6  -8   5  121.43    6.02
  -6  -8   5  123.79    5.87
   6  -8  -5  130.22    6.38
  -5  -8   5    7.51    1.36
  -5  -8   5   10.03    1.43
   5  -8  -5    8.23    1.44
  -4  -8   5    5.67    1.18
  -4  -8   5    7.20    1.43
   4  -8  -5    4.83    1.19
   4  -8  -5    7.07    1.33
  -3  -8   5   17.34    2.13
  -3  -8   5   15.61    2.00
   3  -8  -5   17.70    2.14
   3  -8  -5   16.56    2.01
  -2  -8   5   50.27    3.57
  -2  -8   5   45.18    3.43
   2  -8  -5   43.64    3.32
  -1  -8   5   55.39    3.71
   1  -8  -5   45.36    3.41
   0  -8  -5   12.95    1.81
   0  -8  -5   14.13    1.80
  -1  -8  -5   34.28    2.85
  -1  -8  -5   32.30    2.72
  -2  -8  -5   40.27    3.05
   2  -8   5   40.70    2.96
  -2  -8  -5   37.48    2.89
   2  -8   5   40.09    3.03
  -2  -8  -5   38.16    2.87
  -3  -8  -5    5.90    1.12
   3  -8   5    6.65    1.15
  -3  -8  -5    3.31    0.87
  -3  -8  -5    3.62    0.96
   3  -8   5    4.66    1.08
  -3  -8  -5    5.18    1.00
  -4  -8  -5    9.50    1.27
  -4   8  -5   10.95    2.37
   4  -8   5   10.35    1.37
   4  -8   5   11.89    1.53
  -4  -8  -5   11.83    1.46
  -4  -8  -5   11.89    1.51
   5  -8   5    4.06    0.80
  -5   8  -5    2.84    1.23
  -5  -8  -5    2.89    0.73
  -5  -8  -5    4.33    0.83
   5  -8   5    2.70    0.75
   6  -8   5   14.21    1.32
  -6  -8  -5   16.38    1.46
   6  -8   5   18.86    1.64
  -6  -8  -5   16.83    1.44
  -9   9   5    9.65    1.31
  -9  -9   5    8.24    1.00
   9  -9  -5    8.14    1.04
  -8   9   5    2.95    1.06
  -8  -9   5    4.97    0.80
  -8  -9   5    6.38    0.93
   8  -9  -5    5.50    0.97
  -7  -9   5   56.54    3.07
  -7  -9   5   62.76    3.18
   7  -9  -5   60.93    3.45
  -6  -9   5   67.12    3.70
  -6  -9   5   73.75    3.78
   6  -9  -5   64.65    3.88
  -5  -9   5   80.55    4.25
  -5  -9   5   76.52    4.11
   5  -9  -5   78.13    4.39
  -4  -9   5    1.73    0.66
  -4  -9   5    2.42    0.73
   4  -9  -5    2.35    0.80
  -3  -9   5   12.90    1.62
  -3  -9   5   13.64    1.60
   3  -9  -5   11.90    1.56
   3  -9  -5   13.30    1.66
   2  -9  -5   34.21    2.68
   2  -9  -5   31.07    2.58
  -2  -9   5   31.49    2.59
   1  -9  -5   42.52    3.02
   1  -9  -5   38.31    2.83
  -1  -9   5   37.63    2.89
   0  -9  -5    3.62    0.96
   0   9  -5    2.39    1.67
   0  -9   5    4.31    0.95
  -1   9  -5   18.05    3.16
  -1  -9  -5   27.65    2.29
  -2  -9  -5    0.13    0.30
  -2   9  -5    0.30    1.22
  -2  -9  -5    0.25    0.48
  -3  -9  -5  168.89    6.86
  -3  -9  -5  189.87    7.25
   3  -9   5  188.86    7.24
  -4   9  -5    7.99    1.69
  -4  -9  -5   10.85    1.20
   4  -9   5   12.00    1.29
  -4  -9  -5   10.58    1.13
  -4  -9  -5   11.07    1.13
  -7 -10   5    2.22    0.47
   7 -10  -5    3.51    0.65
  -6  10   5   -0.13    0.61
  -6 -10   5    0.55    0.34
   6 -10  -5    1.26    0.47
  -5 -10   5    8.95    1.05
   5 -10  -5    9.97    1.19
   4 -10  -5   11.20    1.30
  -4 -10   5   10.75    1.20
   4 -10  -5   12.57    1.43
  -4 -10   5   13.69    1.31
   3 -10  -5    0.22    0.49
  -3 -10   5    0.20    0.37
  -3 -10   5    0.50    0.35
   2 -10  -5    4.02    0.81
   2 -10  -5    2.80    0.69
  -2 -10   5    3.73    0.76
  -2 -10   5    3.41    0.74
   1 -10  -5   25.39    2.01
  -1 -10   5   21.81    1.77
   1 -10  -5   22.10    1.83
   1 -10  -5   22.21    1.79
   0 -10   5    4.45    0.78
   0 -10  -5    5.37    0.90
   0 -10  -5    4.02    0.81
   1 -10   5    0.82    0.39
  -1  10  -5    0.64    0.88
  -1 -10  -5    0.66    0.38
   2 -10   5   -0.24    0.26
  -2  10  -5    0.55    0.88
  -2 -10  -5   -0.08    0.32
 -15   0   6    9.70    0.97
 -15   0   6    9.64    0.98
  14   0  -6   16.46    1.74
  13   0  -6   20.94    2.26
  12   0  -6    9.60    1.69
 -11   0   6  108.86    5.69
 -10   0   6   15.33    1.95
   9   0  -6  115.95    6.39
  -9   0   6  120.35    6.49
   8   0  -6  841.73   29.98
  -8   0   6  863.57   30.18
  -7   0   6  456.90   15.59
  -7   0   6  428.64   15.11
  -6   0   6  561.84   19.40
  -6   0   6  561.98   19.16
   5   0  -6   40.54    3.21
  -5   0   6   43.31    2.87
   4   0  -6  266.65   11.11
  -4   0   6  261.35    9.95
   4   0  -6  263.33   10.27
   3   0  -6    2.46    1.05
   3   0  -6    1.90    0.67
   2   0  -6   19.27    2.30
   2   0  -6   14.35    1.72
   1   0  -6   41.33    3.16
   1   0  -6   42.46    3.43
   1   0  -6   48.13    3.64
   0   0  -6  232.52   10.15
   0   0  -6  260.23   10.09
  -1   0  -6   72.76    4.62
  -1   0  -6   44.46    3.22
  -2   0  -6  156.97    7.14
  -2   0  -6  139.26    6.89
  -3   0  -6    3.84    1.15
  -3   0  -6    3.61    0.95
  -3   0  -6    3.37    0.90
   4   0   6  218.15    9.66
   5   0   6  319.85   12.92
   6   0   6   20.06    2.24
  -6   0  -6   16.63    2.08
   7   0   6   24.95    2.39
  -7   0  -6   20.86    2.23
  -8   0  -6   18.12    1.81
  -8   0  -6   19.74    1.94
  -9   0  -6   33.60    2.19
   9   0   6   34.19    2.43
 -15   1   6   -0.07    0.18
 -15  -1   6    0.35    0.25
  15  -1  -6    0.17    0.29
 -15  -1   6   -0.07    0.26
  14  -1  -6    0.14    0.48
 -14  -1   6    1.13    0.48
 -13  -1   6   10.86    1.42
  13  -1  -6   12.13    1.75
  13   1  -6   11.55    1.61
 -12  -1   6    4.80    1.05
  12  -1  -6    5.69    1.39
  12   1  -6    5.78    1.30
 -12   1   6    4.13    0.96
 -11  -1   6   33.25    2.84
  11  -1  -6   38.55    3.43
 -11   1   6   41.61    3.19
 -11  -1   6   35.63    2.87
 -10   1   6    0.20    0.67
 -10  -1   6    0.70    0.60
   9   1  -6   68.43    4.58
  -9  -1   6   82.79    4.65
  -9   1   6   68.23    4.56
  -9  -1   6   71.40    4.61
  -8   1   6    1.53    0.89
  -8  -1   6    2.20    0.85
  -8   1   6    4.48    1.05
  -8  -1   6    2.04    0.75
  -7   1   6    7.46    1.41
  -7  -1   6    7.14    1.24
  -7   1   6    3.18    0.90
  -7  -1   6    6.29    1.20
  -7  -1   6    6.31    1.09
  -7  -1   6    5.46    1.04
  -6   1   6    4.80    1.10
  -6  -1   6    5.30    1.02
  -6  -1   6    3.07    0.79
  -6   1   6    3.33    0.84
  -6  -1   6    3.77    0.87
   6  -1  -6    3.43    0.93
  -6   1   6    3.74    0.92
  -5  -1   6   42.05    2.78
  -5  -1   6   40.72    2.82
  -5  -1   6   40.14    2.78
  -5  -1   6   44.31    3.00
   5  -1  -6   36.54    2.91
   5  -1  -6   41.51    3.25
   5  -1  -6   41.33    3.35
   5   1  -6   40.14    3.55
   4  -1  -6  188.97    8.38
   4   1  -6  153.84    8.27
  -4  -1   6  179.81    7.39
  -4  -1   6  179.73    7.39
  -4  -1   6  184.88    7.67
   4  -1  -6  176.91    7.95
   4  -1  -6  175.65    7.70
   3  -1  -6  308.50   11.87
   3   1  -6  257.80   11.77
  -3  -1   6  279.29   10.62
  -3  -1   6  291.50   10.70
  -3  -1   6  313.39   11.24
   3  -1  -6  269.18   11.22
   3  -1  -6  289.35   11.11
   2  -1  -6   12.56    1.73
   2  -1  -6   14.89    1.97
   2   1  -6    9.91    1.91
  -2  -1   6   11.68    1.40
  -2  -1   6   14.52    1.69
   2  -1  -6   11.96    1.71
   2  -1  -6   13.61    1.68
   1  -1  -6    0.75    0.70
   1   1  -6    0.43    0.84
  -1  -1   6    2.48    0.66
   1  -1  -6    1.18    0.63
   1  -1  -6   -0.19    0.59
   1   1  -6    0.23    0.67
  -1  -1   6   -0.15    0.45
   0   1  -6   37.64    2.98
   0  -1   6   42.73    2.97
   0  -1  -6   36.57    2.93
   0  -1  -6   43.43    3.43
   0   1  -6   48.18    3.91
  -1  -1  -6  356.10   13.39
   1  -1   6  342.90   13.24
  -1   1  -6  338.92   13.40
  -1  -1  -6  373.63   14.13
  -1   1  -6  342.28   13.21
  -2  -1  -6   69.03    4.26
  -2   1  -6   72.49    4.23
   2  -1   6   70.48    4.30
  -2   1  -6   62.78    4.25
  -2  -1  -6   73.76    4.72
  -2   1  -6   76.73    5.20
  -2   1  -6   64.50    4.08
  -3  -1  -6    6.96    1.34
  -3   1  -6    6.23    1.22
  -3  -1  -6    5.06    1.31
  -3   1  -6    9.72    1.82
  -3   1  -6    4.71    1.08
  -3   1  -6    9.96    1.62
   3  -1   6    7.36    1.35
  -4   1  -6    8.94    1.79
   4  -1   6    7.18    1.44
   5   1   6  132.72    6.90
   5  -1   6  128.08    6.70
   6   1   6   25.13    2.54
   6  -1   6   23.05    2.40
   7   1   6   43.35    3.20
   7  -1   6   42.59    3.19
  -7   1  -6   38.11    3.11
  -8  -1  -6    1.96    0.67
  -8   1  -6    1.49    0.71
   8  -1   6    1.55    0.66
   8  -1   6    1.22    0.60
  -9  -1  -6    5.59    0.88
   9  -1   6    7.88    1.11
  -9   1  -6    6.77    0.99
 -15  -2   6   -0.06    0.20
 -14  -2   6   23.33    1.87
  14  -2  -6   26.14    2.20
 -14  -2   6   26.49    1.90
 -13  -2   6   -0.14    0.38
  13  -2  -6   -0.18    0.52
 -13  -2   6   -0.25    0.32
 -12   2   6   -0.16    0.48
 -12  -2   6    0.16    0.45
 -12  -2   6    0.75    0.47
  12  -2  -6    0.21    0.64
 -12  -2   6    0.44    0.53
  11  -2  -6   30.19    2.95
 -11  -2   6   23.88    2.25
 -11   2   6   26.48    2.64
 -11  -2   6   23.47    2.38
 -11  -2   6   24.03    2.31
  10  -2  -6    4.89    1.30
 -10   2   6    5.65    1.44
 -10  -2   6    6.05    1.20
  -9   2   6  199.20    8.91
  -9  -2   6  181.78    8.09
  -9  -2   6  177.36    8.32
  -8   2   6   19.97    2.41
  -8  -2   6   21.59    2.15
  -8   2   6   19.42    2.18
   8  -2  -6   17.51    2.20
  -8  -2   6   17.64    1.97
  -7   2   6    6.18    1.42
  -7  -2   6    9.09    1.36
   7  -2  -6    6.48    1.29
  -7  -2   6    6.76    1.11
  -7   2   6    5.74    1.17
  -7  -2   6    7.48    1.26
  -6   2   6  121.54    6.38
  -6  -2   6  131.47    6.02
  -6  -2   6  135.63    6.15
  -6  -2   6  130.38    5.83
  -6   2   6  119.07    6.07
   6  -2  -6  120.72    6.31
  -5  -2   6    1.97    0.66
  -5  -2   6    4.51    0.92
  -5  -2   6    2.04    0.67
  -5  -2   6    2.49    0.71
   5  -2  -6    2.88    0.92
  -5  -2   6    3.60    0.86
   5  -2  -6    2.09    0.85
   5  -2  -6    1.95    0.81
  -4  -2   6    0.39    0.36
  -4  -2   6    0.96    0.50
  -4  -2   6    0.28    0.29
   4  -2  -6    0.19    0.57
  -4  -2   6    0.73    0.53
   4  -2  -6    0.17    0.54
   4  -2  -6    0.68    0.53
  -3  -2   6   14.18    1.56
  -3  -2   6   14.42    1.58
  -3  -2   6   15.55    1.70
   3  -2  -6   16.61    2.05
  -3  -2   6   15.33    1.70
   3  -2  -6   16.03    1.87
   3  -2  -6   14.71    1.79
   2  -2  -6  366.69   13.22
  -2  -2   6  319.77   12.12
  -2  -2   6  338.69   12.31
   2   2  -6  343.38   12.30
  -2  -2   6  332.65   12.39
   2  -2  -6  335.80   13.15
  -2  -2   6  357.78   12.67
   2  -2  -6  312.00   12.67
   2  -2  -6  340.42   12.78
   1  -2  -6  396.16   14.54
  -1  -2   6  357.54   13.47
   1   2  -6  367.88   13.46
  -1  -2   6  390.50   13.78
  -1  -2   6  394.16   13.97
   1  -2  -6  373.36   14.09
   1  -2  -6  353.78   13.96
   1  -2  -6  371.67   14.36
   0  -2  -6   47.91    3.53
   0   2  -6   52.12    4.46
   0  -2  -6   47.65    3.41
   0  -2   6   48.93    3.17
   0  -2  -6   43.78    3.17
   0   2  -6   40.72    2.97
   0   2  -6   43.41    3.23
   0  -2   6   40.23    2.77
  -1   2  -6    7.32    1.40
   1  -2   6    9.64    1.41
  -1  -2  -6    9.97    1.65
  -1   2  -6    8.15    2.00
  -1   2  -6    9.17    1.41
   2  -2   6   17.69    2.00
  -2   2  -6   16.81    2.12
  -2  -2  -6   16.82    1.99
  -2  -2  -6   16.69    2.13
  -2   2  -6   15.89    2.65
  -2   2  -6   13.50    1.77
   3  -2   6   82.17    4.88
  -3   2  -6   85.69    5.22
  -3  -2  -6   87.98    5.02
  -3  -2  -6   88.13    5.64
  -3  -2  -6   87.44    5.19
  -3   2  -6   73.93    4.67
  -4  -2  -6   74.88    4.92
   4  -2   6   84.98    5.07
  -5  -2  -6    1.47    0.79
   5  -2   6    1.79    0.81
  -6  -2  -6   40.92    3.18
   6   2   6   46.70    3.55
   6  -2   6   40.58    3.28
  -7  -2  -6    4.15    1.00
   7   2   6    6.34    1.20
  -7   2  -6    4.65    1.14
   7  -2   6    5.45    1.14
  -8  -2  -6   68.98    3.75
  -8   2  -6   67.79    3.93
  -8  -2  -6   66.99    3.83
  -9  -2  -6    0.88    0.40
  -9  -2  -6    0.39    0.35
  -9   2  -6    1.13    0.50
   9  -2   6    1.55    0.54
 -14  -3   6    9.39    1.02
  14  -3  -6    8.53    1.19
 -14  -3   6    7.58    0.95
 -14  -3   6    7.91    0.96
 -13  -3   6   19.71    1.78
 -13  -3   6   21.11    1.94
 -13  -3   6   19.50    1.81
  13  -3  -6   25.72    2.32
 -12  -3   6   30.50    2.44
 -12  -3   6   31.51    2.60
 -12  -3   6   28.21    2.46
  12  -3  -6   27.97    2.72
 -12   3   6   36.62    2.81
 -11  -3   6   11.71    1.57
 -11  -3   6   10.86    1.59
 -11  -3   6    9.96    1.53
  11  -3  -6    8.78    1.60
 -11  -3   6   10.07    1.40
 -11   3   6   14.76    2.00
 -10  -3   6   15.42    1.82
 -10  -3   6   17.42    2.03
  10  -3  -6   13.86    1.97
 -10   3   6   15.60    2.21
 -10  -3   6   13.29    1.71
  -9  -3   6    6.74    1.22
  -9  -3   6    6.72    1.21
   9  -3  -6    9.10    1.64
  -9   3   6   10.94    1.96
  -9  -3   6    7.67    1.31
  -8   3   6   72.67    4.99
  -8  -3   6   71.84    4.27
  -8  -3   6   69.87    4.10
   8  -3  -6   73.53    4.83
  -7  -3   6  232.58    9.02
  -7  -3   6  218.40    8.75
   7  -3  -6  205.37    9.42
  -7  -3   6  216.42    9.03
  -6  -3   6  117.11    5.36
  -6  -3   6  113.86    5.43
  -6  -3   6  102.04    5.03
   6  -3  -6   94.50    5.53
  -5  -3   6    0.15    0.28
  -5  -3   6    0.14    0.36
  -5  -3   6   -0.14    0.37
   5  -3  -6    0.59    0.54
  -5  -3   6   -0.16    0.28
   5  -3  -6    0.18    0.42
   5  -3  -6   -0.19    0.40
  -4  -3   6    4.07    0.86
  -4  -3   6    4.74    0.93
  -4  -3   6    4.08    0.89
   4  -3  -6    4.34    1.13
  -4  -3   6    5.00    1.01
   4  -3  -6    3.43    0.95
   4  -3  -6    2.57    0.90
   3  -3  -6  101.54    5.49
  -3  -3   6   96.98    5.13
  -3  -3   6   96.72    4.91
  -3  -3   6  101.58    4.98
  -3  -3   6   99.43    5.06
   3  -3  -6   99.28    5.61
  -3  -3   6  109.17    5.35
   3  -3  -6   96.45    5.34
   3  -3  -6   97.79    5.36
  -3  -3   6  101.83    4.87
   2  -3  -6  164.15    7.81
  -2  -3   6  170.27    7.49
  -2  -3   6  169.27    7.24
   2   3  -6  181.53    7.51
  -2  -3   6  167.29    7.34
   2  -3  -6  176.63    8.06
  -2  -3   6  172.31    7.56
   2  -3  -6  165.13    7.63
   2  -3  -6  168.24    7.68
   1  -3  -6   74.44    4.71
   1   3  -6   76.66    5.90
  -1  -3   6   77.34    4.45
  -1  -3   6   77.99    4.26
   1   3  -6   80.42    4.37
  -1  -3   6   79.47    4.31
  -1  -3   6   79.88    4.49
   1  -3  -6   79.66    4.65
   1  -3  -6   70.50    4.40
   1  -3  -6   82.99    4.87
   0  -3  -6   25.15    2.48
   0  -3   6   22.29    2.17
   0  -3  -6   20.07    2.37
   0   3  -6   23.03    2.20
   0   3  -6   21.55    2.31
   0  -3  -6   18.95    2.11
   0  -3  -6   25.04    2.53
   0   3  -6   25.45    3.46
   0  -3   6   18.82    2.05
  -1   3  -6  111.11    6.01
  -1  -3  -6  121.51    6.31
  -1   3  -6  125.63    7.73
   1  -3   6  117.53    5.84
  -1   3  -6  112.76    5.73
  -1  -3  -6  103.77    5.63
  -1  -3  -6  112.98    5.88
  -1  -3  -6  122.30    6.59
  -2   3  -6    3.04    0.97
   2  -3   6    2.97    0.85
  -2  -3  -6    2.21    0.96
  -2  -3  -6    2.41    0.88
  -2  -3  -6    1.22    0.76
  -2   3  -6    2.33    1.62
   2  -3   6    2.10    0.80
  -2  -3  -6    1.04    0.63
  -2   3  -6    0.52    0.48
  -3   3  -6    0.42    0.76
   3  -3   6    1.50    0.70
  -3  -3  -6    0.96    0.69
  -3  -3  -6    1.94    0.87
  -3  -3  -6    0.44    0.65
  -3   3  -6    2.25    1.57
   3  -3   6    0.54    0.53
  -3  -3  -6    1.60    0.76
   4  -3   6   68.61    4.43
  -4  -3  -6   70.00    4.44
  -4  -3  -6   64.67    4.52
  -4  -3  -6   64.20    4.45
  -4   3  -6   80.00    5.63
   4  -3   6   63.77    4.14
  -4  -3  -6   62.15    4.09
   5  -3   6   29.83    2.77
  -5  -3  -6   35.72    2.96
  -5  -3  -6   27.10    2.73
  -5  -3  -6   29.06    2.76
   5  -3   6   31.31    2.70
  -5  -3  -6   26.21    2.52
  -6  -3  -6   36.27    2.93
   6  -3   6   29.48    2.73
  -7  -3  -6    8.82    1.35
  -7   3  -6    6.34    1.25
  -8  -3  -6    1.18    0.56
  -8  -3  -6    1.09    0.54
  -8   3  -6    1.70    0.65
  -9  -3  -6   12.61    1.19
  -9   3  -6   10.41    1.12
  -9  -3  -6   12.78    1.19
 -14  -4   6   26.73    1.67
 -14  -4   6   25.22    1.69
  14  -4  -6   26.40    1.93
  14  -4  -6   25.62    1.88
 -13  -4   6    2.42    0.60
 -13  -4   6    1.51    0.58
 -13  -4   6    1.35    0.51
  13  -4  -6    1.64    0.62
 -12  -4   6    4.19    0.83
 -12  -4   6    2.77    0.79
 -12  -4   6    3.71    0.90
  12  -4  -6    3.87    1.00
 -12   4   6    3.91    0.98
 -11  -4   6   17.55    1.87
 -11  -4   6   15.88    1.92
 -11  -4   6   18.75    2.01
  11  -4  -6   16.25    2.03
 -11  -4   6   20.19    1.88
 -10  -4   6   10.36    1.50
 -10  -4   6   12.05    1.71
 -10  -4   6   12.01    1.61
 -10   4   6   13.83    2.12
 -10  -4   6   10.21    1.48
  -9  -4   6   42.15    3.25
  -9  -4   6   45.69    3.27
  -9  -4   6   46.48    3.27
  -9   4   6   44.52    3.89
  -9  -4   6   46.56    3.26
  -8  -4   6  110.37    5.90
  -8   4   6  105.15    6.56
  -8  -4   6  123.81    5.98
  -8  -4   6  126.75    5.99
  -8  -4   6  117.58    5.88
  -7  -4   6   19.31    2.03
  -7   4   6   15.40    2.39
  -7  -4   6   16.51    1.84
   7  -4  -6   12.90    1.96
  -7  -4   6   14.63    1.82
  -6  -4   6   28.65    2.40
  -6  -4   6   29.01    2.49
  -6  -4   6   26.30    2.31
   6  -4  -6   28.46    2.82
  -5  -4   6   36.09    2.85
  -5  -4   6   36.81    2.81
  -5  -4   6   36.65    2.77
   5  -4  -6   36.32    3.14
  -5  -4   6   36.84    2.87
   5  -4  -6   36.39    3.10
  -5  -4   6   31.68    2.65
   5  -4  -6   37.67    3.21
  -5  -4   6   31.78    2.61
   4  -4  -6    1.76    0.82
  -4  -4   6    3.28    0.81
  -4  -4   6    2.12    0.68
  -4  -4   6    1.44    0.57
  -4  -4   6    2.65    0.75
   4  -4  -6    3.33    1.02
  -4  -4   6    1.87    0.66
   4  -4  -6    2.52    0.86
   4  -4  -6    3.09    0.89
   3  -4  -6   30.74    2.82
  -3  -4   6   28.08    2.42
  -3  -4   6   37.53    2.93
  -3  -4   6   35.02    2.61
   3   4  -6   30.52    2.73
  -3  -4   6   34.49    2.71
   3  -4  -6   37.06    3.17
  -3  -4   6   32.28    2.72
   3  -4  -6   28.04    2.74
   3  -4  -6   33.72    2.85
   2  -4  -6  115.80    6.14
  -2  -4   6  120.26    5.70
   2  -4  -6  126.78    6.47
  -2  -4   6  117.99    6.04
   2   4  -6  123.44    6.04
  -2  -4   6  118.26    5.82
   2  -4  -6  121.96    6.44
  -2  -4   6  120.86    6.06
   2  -4  -6  112.79    6.09
   2  -4  -6  119.06    6.08
   1  -4  -6  310.88   12.34
   1   4  -6  276.03   13.89
  -1  -4   6  301.11   11.92
   1   4  -6  306.19   11.79
  -1  -4   6  299.35   11.58
   1  -4  -6  302.39   12.24
   1  -4  -6  301.19   11.97
  -1  -4   6  326.23   12.01
   1  -4  -6  281.32   11.82
   1  -4  -6  295.12   11.94
   0  -4  -6   13.96    1.92
   0  -4  -6   20.05    2.26
   0  -4  -6   15.62    2.00
   0  -4  -6   16.32    2.15
   0   4  -6   16.93    3.08
   0  -4   6   14.84    1.88
   0   4  -6   16.73    1.98
   0   4  -6   17.57    2.11
  -1   4  -6    3.81    1.09
  -1  -4  -6    2.78    0.97
  -1  -4  -6    3.11    0.97
  -1  -4  -6    3.96    1.09
  -1  -4  -6    3.83    1.13
  -1  -4  -6    2.70    1.04
   1  -4   6    1.85    0.78
  -1   4  -6    2.64    2.01
  -1  -4  -6    2.60    0.89
  -2   4  -6   92.80    5.47
   2  -4   6   92.32    5.20
  -2  -4  -6   92.94    5.36
  -2  -4  -6   92.82    5.64
  -2  -4  -6   95.66    5.60
  -2  -4  -6  102.68    5.62
  -2   4  -6   90.07    6.84
   2  -4   6   93.18    5.29
  -2  -4  -6   89.55    5.21
  -3   4  -6    2.95    1.06
   3  -4   6    3.62    0.99
  -3  -4  -6    3.81    1.09
  -3  -4  -6    4.39    1.17
  -3  -4  -6    2.69    0.94
   3  -4   6    3.43    0.98
  -3   4  -6    2.79    1.86
  -3  -4  -6    2.27    0.88
   4  -4   6   46.17    3.51
  -4  -4  -6   56.31    3.87
  -4  -4  -6   46.18    3.73
  -4  -4  -6   41.20    3.48
  -4   4  -6   44.06    4.46
   4  -4   6   50.79    3.62
  -4  -4  -6   42.10    3.32
  -5  -4  -6    0.37    0.58
  -5  -4  -6    0.20    0.46
  -5  -4  -6    0.82    0.60
  -5   4  -6    2.14    1.04
   5  -4   6    1.07    0.72
  -5  -4  -6    2.58    0.88
   6  -4   6   44.59    3.18
  -6  -4  -6   42.67    3.16
  -6  -4  -6   40.82    3.14
  -7   4  -6    1.46    0.73
   7  -4   6    0.54    0.51
  -7  -4  -6    1.42    0.57
  -7  -4  -6    1.92    0.69
  -8   4  -6   15.51    1.52
  -8  -4  -6   15.52    1.51
  -8  -4  -6   17.30    1.51
   8  -4   6   18.15    1.56
 -13  -5   6   19.57    1.49
  13  -5  -6   20.27    1.76
 -13  -5   6   22.41    1.69
  13  -5  -6   17.68    1.60
 -12  -5   6    0.33    0.34
  12  -5  -6   -0.14    0.52
 -12   5   6    0.39    0.47
 -12  -5   6    0.24    0.35
 -12  -5   6    0.12    0.31
 -12  -5   6    0.11    0.30
 -11  -5   6    0.28    0.54
  11  -5  -6    0.51    0.58
 -11   5   6   -0.18    0.70
 -11  -5   6   -0.14    0.58
 -11  -5   6    0.45    0.47
 -11  -5   6    0.26    0.45
 -10  -5   6  111.19    5.66
  10  -5  -6  112.41    5.96
 -10   5   6  124.99    6.58
 -10  -5   6  112.29    5.46
 -10  -5   6  109.65    5.63
 -10  -5   6  117.82    5.71
 -10  -5   6  116.91    5.82
 -10  -5   6  113.45    5.56
  -9  -5   6    0.71    0.61
   9  -5  -6    1.33    0.77
  -9  -5   6    0.18    0.55
  -9  -5   6    0.83    0.62
  -9  -5   6    1.12    0.60
  -9   5   6    1.50    1.14
  -9  -5   6    0.95    0.49
  -8  -5   6    1.84    0.79
   8  -5  -6    2.03    0.87
  -8  -5   6    1.37    0.67
  -8  -5   6    2.49    0.81
  -8  -5   6    1.65    0.67
  -8   5   6    1.83    1.12
   7  -5  -6   90.34    5.17
  -7  -5   6   84.13    4.67
  -7  -5   6   82.51    4.62
  -7  -5   6   90.68    4.75
   6  -5  -6   18.05    2.19
  -6  -5   6   16.55    1.89
  -6   5   6    9.99    1.99
  -6  -5   6   14.93    1.85
  -6  -5   6   13.74    1.79
   5  -5  -6  315.76   13.71
   5   5  -6  348.43   13.96
  -5  -5   6  373.75   13.51
  -5  -5   6  360.78   13.38
   5  -5  -6  397.75   14.51
  -5  -5   6  377.69   13.78
  -5  -5   6  341.21   13.39
   5  -5  -6  354.59   13.96
   4  -5  -6    9.54    1.62
   4   5  -6    9.40    1.64
  -4  -5   6   10.72    1.55
  -4  -5   6   12.64    1.60
   4  -5  -6   12.09    1.89
  -4  -5   6   14.23    1.83
  -4  -5   6   11.97    1.69
   4  -5  -6   12.04    1.83
   3   5  -6   49.04    3.67
  -3  -5   6   44.73    3.27
   3  -5  -6   47.16    3.79
  -3  -5   6   50.43    3.56
  -3  -5   6   40.97    3.11
   3  -5  -6   46.82    3.56
  -2  -5   6  169.37    7.74
   2   5  -6  166.36    7.76
  -2  -5   6  154.78    7.32
   2  -5  -6  165.40    8.00
  -2  -5   6  175.92    7.78
  -2  -5   6  155.73    7.21
   2  -5  -6  157.30    7.67
  -1  -5   6  102.46    5.49
   1   5  -6   93.00    5.35
   1   5  -6   96.45    5.44
  -1  -5   6   90.89    5.04
   1  -5  -6   92.38    5.48
  -1  -5   6   94.48    5.28
  -1  -5   6   92.42    4.98
   1  -5  -6   98.01    5.42
   0   5  -6  193.31    8.65
   0  -5  -6  193.78    8.72
   0  -5  -6  189.27    8.67
   0  -5   6  178.98    8.03
   0  -5  -6  210.79    8.93
   0  -5  -6  176.80    8.43
   0  -5   6  202.30    8.67
   0  -5  -6  186.54    8.54
  -1   5  -6   10.21    1.74
  -1  -5  -6   11.99    1.83
  -1  -5  -6   11.88    1.80
  -1  -5  -6    9.59    1.68
   1  -5   6   10.98    1.66
  -1   5  -6    5.77    2.45
  -1  -5  -6    9.52    1.61
  -2   5  -6  184.17    8.49
  -2  -5  -6  181.71    8.47
  -2  -5  -6  190.96    8.82
  -2  -5  -6  189.63    8.72
  -2   5  -6  158.82   10.18
   2  -5   6  188.94    8.49
  -2  -5  -6  170.12    8.21
  -3   5  -6   35.93    3.23
  -3  -5  -6   37.76    3.22
  -3  -5  -6   40.65    3.46
  -3  -5  -6   43.90    3.52
  -3   5  -6   37.02    4.35
   3  -5   6   37.87    3.17
  -3  -5  -6   37.69    3.19
  -4  -5  -6   77.45    4.78
  -4  -5  -6   82.66    5.04
  -4  -5  -6   76.92    4.92
  -4   5  -6   73.12    5.79
   4  -5   6   82.70    4.83
  -4  -5  -6   80.22    4.73
  -5  -5  -6    8.84    1.49
  -5  -5  -6    8.36    1.48
   5  -5   6    8.34    1.41
  -5   5  -6    8.87    1.90
  -5  -5  -6   10.13    1.51
  -6  -5  -6    1.63    0.74
   6  -5   6    0.74    0.53
  -6   5  -6    1.64    0.64
  -7  -5  -6   70.22    3.68
   7  -5   6   73.05    3.73
  -7   5  -6   61.46    3.53
  -8  -5  -6   11.94    1.17
   8  -5   6   12.72    1.19
   8  -5   6   12.55    1.24
  12  -6  -6    6.28    1.01
 -12  -6   6    6.22    0.88
 -12  -6   6    7.11    0.95
 -12   6   6    8.48    1.10
  11  -6  -6   23.62    2.19
 -11  -6   6   23.68    1.99
 -11  -6   6   21.93    1.91
  10  -6  -6    0.67    0.55
 -10  -6   6    0.44    0.48
 -10  -6   6    0.98    0.51
 -10   6   6    0.78    0.96
   9  -6  -6   73.21    4.45
  -9  -6   6   72.86    4.28
  -9  -6   6   73.51    4.21
  -9  -6   6   70.46    4.11
  -9   6   6   60.65    4.60
   8  -6  -6    3.75    1.06
   8  -6  -6    4.62    1.17
  -8  -6   6    3.89    1.08
  -8   6   6    2.01    1.23
  -8  -6   6    4.52    1.08
  -8  -6   6    3.25    0.90
   7  -6  -6    0.41    0.47
  -7  -6   6   -0.18    0.54
  -7   6   6    0.26    0.89
  -7  -6   6    1.22    0.73
   6  -6  -6   -0.21    0.49
  -6  -6   6    0.36    0.65
  -6   6   6    0.50    0.91
  -5  -6   6   12.28    1.73
   5  -6  -6   13.19    1.97
   5  -6  -6   11.83    1.85
  -4  -6   6    0.93    0.70
   4  -6  -6    0.69    0.71
   4  -6  -6    0.21    0.58
  -3  -6   6   13.06    1.78
   3  -6  -6   11.82    1.87
   3  -6  -6   13.07    1.99
  -2  -6   6   36.68    3.13
   2  -6  -6   35.13    3.16
   2  -6  -6   40.87    3.46
  -1  -6   6   72.25    4.53
   1  -6  -6   70.20    4.56
   1  -6  -6   73.85    4.77
   0  -6  -6    3.81    1.05
   0  -6   6    2.37    0.92
   0   6  -6    2.56    1.89
   0  -6  -6    2.22    0.89
   0  -6  -6    2.56    0.99
  -1  -6  -6   19.22    2.34
  -1  -6  -6   22.28    2.40
  -1   6  -6   20.29    3.52
   1  -6   6   19.81    2.23
  -1  -6  -6   18.95    2.27
  -2  -6  -6   21.53    2.33
  -2  -6  -6   16.24    2.14
  -2   6  -6   11.25    2.78
   2  -6   6   18.60    2.16
  -2  -6  -6   17.00    2.16
  -2  -6  -6   14.15    1.99
  -3  -6  -6   10.35    1.68
  -3  -6  -6   10.53    1.70
   3  -6   6    7.69    1.41
  -3   6  -6    4.54    1.87
  -3  -6  -6    7.83    1.43
  -3  -6  -6   10.88    1.68
   4  -6   6    0.85    0.64
  -4   6  -6    0.60    1.32
  -4  -6  -6    0.49    0.54
  -4  -6  -6    0.35    0.60
  -5  -6  -6   12.07    1.56
  -5   6  -6   13.01    2.12
   5  -6   6   10.92    1.50
  -5  -6  -6   13.52    1.60
  -5  -6  -6   13.21    1.65
  -6  -6  -6    9.59    1.27
   6  -6   6    8.06    1.22
  -6  -6  -6    9.04    1.20
   6  -6   6   10.55    1.32
   7  -6   6    0.20    0.30
  -7  -6  -6    0.16    0.27
   7  -6   6    0.65    0.39
 -11   7   6   -0.23    0.42
 -11  -7   6    0.09    0.36
  11  -7  -6   -0.22    0.50
 -10   7   6    0.32    0.64
 -10  -7   6    0.47    0.46
  10  -7  -6    0.27    0.45
  -9   7   6  128.44    6.87
  -9  -7   6  147.59    6.35
  -9  -7   6  144.88    6.34
   9  -7  -6  140.07    6.50
  -8   7   6    1.12    1.04
  -8  -7   6    0.60    0.61
  -8  -7   6    1.38    0.66
   8  -7  -6    0.85    0.68
  -7   7   6    0.71    1.04
  -7  -7   6   -0.16    0.56
  -7  -7   6    1.47    0.66
   7  -7  -6    1.83    0.76
   7  -7  -6   -0.18    0.52
   6  -7  -6   40.71    3.08
   6  -7  -6   40.98    3.26
  -6  -7   6   35.56    2.83
  -6  -7   6   41.54    3.09
   5  -7  -6    4.06    1.14
  -5  -7   6    2.68    0.91
   4  -7  -6   40.55    3.53
   4  -7  -6   38.27    3.33
  -4  -7   6   45.98    3.37
   3  -7  -6   21.05    2.53
   3  -7  -6   24.33    2.54
  -3  -7   6   20.78    2.30
   2  -7  -6   77.67    5.01
  -2  -7   6   64.98    4.36
   2  -7  -6   81.30    4.95
  -1  -7   6    8.27    1.44
   1  -7  -6    6.58    1.35
   1  -7  -6    6.27    1.33
   1  -7  -6    6.50    1.42
   0  -7   6    0.19    0.55
   0   7  -6   -0.40    1.69
   0  -7  -6    0.19    0.48
  -1  -7  -6   84.29    4.75
  -1  -7  -6   85.71    4.95
   1  -7   6   94.08    5.07
  -2  -7  -6   58.50    3.84
   2  -7   6   61.04    3.87
  -3  -7  -6    2.64    0.80
  -3  -7  -6    4.83    1.03
   3  -7   6    2.88    0.80
   3  -7   6    2.53    0.81
  -3   7  -6    3.36    1.75
  -4  -7  -6    0.27    0.52
  -4  -7  -6    0.29    0.38
   4  -7   6    0.74    0.48
   4  -7   6    0.56    0.44
  -4   7  -6    0.24    1.06
  -5  -7  -6    0.12    0.33
   5  -7   6    0.63    0.40
  -5  -7  -6   -0.12    0.40
   5  -7   6   -0.12    0.32
  -5   7  -6   -0.35    0.70
   6  -7   6    9.00    1.03
  -6  -7  -6    7.85    0.96
  -6  -7  -6    7.98    0.97
   6  -7   6    9.22    1.09
  10  -8  -6    3.92    0.72
 -10   8   6    3.74    0.82
 -10  -8   6    2.54    0.56
   9  -8  -6   35.79    2.50
  -9   8   6   38.35    2.81
  -9  -8   6   37.17    2.35
  -9  -8   6   37.58    2.36
   8  -8  -6    4.86    1.01
  -8   8   6    5.10    1.21
  -8  -8   6    6.40    1.00
  -8  -8   6    4.52    0.86
   7  -8  -6   50.73    3.21
  -7  -8   6   50.32    3.07
  -7  -8   6   46.68    2.94
  -6  -8   6   21.60    2.06
   6  -8  -6   20.36    2.12
  -6  -8   6   17.50    1.80
   6  -8  -6   18.75    2.01
  -5  -8   6   18.94    1.98
   5  -8  -6   18.09    2.06
   5  -8  -6   16.77    1.87
   4  -8  -6    9.80    1.52
  -4  -8   6    6.95    1.25
   3  -8  -6   30.47    2.75
  -3  -8   6   29.10    2.59
  -2  -8   6   23.89    2.31
   2  -8  -6   21.83    2.22
  -1  -8   6    4.09    1.02
   1  -8  -6    5.95    1.21
   1  -8  -6    6.09    1.18
   0  -8  -6   21.91    2.16
   0   8  -6   18.73    3.06
   0  -8  -6   23.05    2.24
  -1  -8  -6   19.26    1.93
  -1  -8  -6   19.26    1.98
  -1   8  -6   13.38    2.63
   1  -8   6   18.73    1.91
  -2  -8  -6   66.32    3.69
  -2  -8  -6   68.64    3.83
  -2   8  -6   61.15    4.97
   2  -8   6   71.60    3.87
  -2  -8  -6   71.47    3.94
  -3  -8  -6    3.06    0.71
   3  -8   6    3.78    0.78
  -3   8  -6    2.75    1.44
  -3  -8  -6    2.27    0.69
   3  -8   6    2.56    0.66
  -3  -8  -6    2.39    0.65
   4  -8   6    0.20    0.31
  -4   8  -6    0.85    0.85
  -4  -8  -6   -0.11    0.25
   4  -8   6    0.11    0.29
  -4  -8  -6    0.19    0.30
  -5  -8  -6    5.82    0.78
   5  -8   6    5.90    0.81
  -5  -8  -6    7.32    0.84
   8  -9  -6    0.80    0.38
  -8   9   6    1.62    0.63
  -8  -9   6    0.69    0.39
   7  -9  -6    6.83    0.98
  -7  -9   6    7.85    0.98
   6  -9  -6    2.02    0.61
  -6  -9   6    1.37    0.53
   5  -9  -6   18.49    1.74
   5  -9  -6   18.78    1.73
  -5  -9   6   22.07    1.85
   4  -9  -6   10.26    1.32
  -4  -9   6    7.85    1.18
   3  -9  -6    0.53    0.49
  -3  -9   6    1.01    0.57
   2  -9  -6    7.09    1.14
  -2  -9   6    8.80    1.23
   1  -9  -6   -0.13    0.42
  -1  -9   6   -0.12    0.37
   0  -9  -6    0.59    0.50
   0  -9   6    0.47    0.46
  -1  -9  -6    4.35    0.82
  -1   9  -6    2.79    1.12
   1  -9   6    3.14    0.72
  -2  -9  -6    0.51    0.38
  -2   9  -6    0.37    0.79
   2  -9   6    0.19    0.37
  -3   9  -6    2.76    0.89
  -3  -9  -6    3.27    0.60
   3  -9   6    3.94    0.65
   4 -10  -6    5.70    0.85
  -4 -10   6    5.73    0.75
   3 -10  -6   40.23    2.34
  -3 -10   6   35.97    2.09
   3 -10  -6   33.17    2.06
  -2 -10   6    2.54    0.53
   2 -10  -6    2.19    0.59
   2 -10  -6    2.90    0.60
   1 -10  -6   21.12    1.56
  -1 -10   6   24.19    1.61
   1 -10  -6   22.63    1.59
  14   0  -7   -0.12    0.42
 -14   0   7    0.08    0.24
  13   0  -7    0.16    0.50
 -13   0   7    0.22    0.35
  12   0  -7   -0.19    0.57
 -12   0   7    0.15    0.43
 -11   0   7   -0.17    0.47
 -10   0   7    0.36    0.57
  -9   0   7    0.19    0.55
  -9   0   7    0.95    0.57
  -8   0   7    0.36    0.60
  -8   0   7    0.64    0.56
  -7   0   7    0.17    0.40
  -7   0   7   -0.20    0.51
  -7   0   7    0.16    0.50
  -7   0   7    0.17    0.39
  -6   0   7    0.16    0.48
  -6   0   7   -0.17    0.35
  -6   0   7   -0.16    0.43
  -5   0   7    0.37    0.50
  -5   0   7    0.49    0.45
  -5   0   7    0.46    0.55
   5   0  -7    0.22    0.52
   5   0  -7   -0.25    0.76
  -4   0   7    0.56    0.64
  -4   0   7    0.32    0.41
  -4   0   7   -0.15    0.50
   4   0  -7   -0.22    0.72
   4   0  -7   -0.49    0.99
  -3   0   7    0.37    0.55
  -3   0   7   -0.15    0.43
   3   0  -7    1.30    0.81
   3   0  -7   -0.48    0.91
  -2   0   7   -0.19    0.48
   2   0  -7   -0.45    0.77
   2   0  -7    0.21    0.62
   2   0  -7   -0.24    1.07
  -1   0   7   -0.19    0.67
   1   0  -7    0.21    0.71
   1   0  -7    0.47    0.88
   1   0  -7   -0.23    0.86
   0   0  -7   -0.24    0.91
  -1   0  -7   -1.23    0.96
   2   0   7   -0.20    0.46
  -2   0  -7   -0.24    0.84
   3   0   7    0.20    0.60
  -3   0  -7   -0.70    0.84
   4   0   7    0.40    0.59
  -4   0  -7   -0.21    0.62
   5   0   7   -0.19    0.52
   6   0   7    0.33    0.46
   7   0   7   -0.26    0.51
  -8   0  -7    0.17    0.35
 -14  -1   7   10.05    1.05
  14  -1  -7   11.06    1.33
  14   1  -7    8.46    1.10
 -13  -1   7    0.43    0.34
 -13  -1   7   -0.12    0.40
  13  -1  -7    0.64    0.60
  13   1  -7   -0.15    0.47
 -13   1   7    0.23    0.38
 -12  -1   7   27.66    2.23
 -12  -1   7   28.50    2.35
  12  -1  -7   26.68    2.64
  12   1  -7   24.03    2.48
 -12   1   7   30.53    2.49
 -12  -1   7   28.63    2.32
  11  -1  -7   36.30    3.24
 -11   1   7   38.47    3.06
 -11  -1   7   35.48    2.85
 -11  -1   7   37.78    2.73
 -10   1   7   23.67    2.44
 -10  -1   7   21.06    2.21
  -9   1   7   14.94    2.00
  -9  -1   7   13.00    1.79
  -8   1   7   68.09    4.34
  -8  -1   7   62.95    4.03
  -8  -1   7   59.55    3.79
  -7   1   7   11.84    1.75
  -7  -1   7   11.92    1.64
  -7   1   7    6.78    1.36
  -7  -1   7    8.14    1.48
  -7  -1   7   11.87    1.53
  -7  -1   7   10.09    1.49
  -6  -1   7  321.71   11.77
  -6  -1   7  314.57   11.64
  -6  -1   7  296.88   11.52
  -6   1   7  331.25   11.88
  -6  -1   7  296.15   11.71
   5  -1  -7    0.46    0.59
   5   1  -7    1.58    1.09
  -5   1   7    3.72    0.87
  -5  -1   7    1.15    0.62
  -5  -1   7    0.77    0.51
  -5  -1   7    0.35    0.44
   5  -1  -7    1.29    0.77
   5  -1  -7    1.17    0.67
   4  -1  -7  276.66   11.60
   4   1  -7  265.12   11.89
  -4  -1   7  260.04   10.38
  -4   1   7  262.68   10.28
  -4  -1   7  259.54   10.32
  -4  -1   7  282.79   10.82
   4  -1  -7  245.71   10.97
   4  -1  -7  253.11   10.75
   3  -1  -7   65.78    4.59
   3   1  -7   63.51    4.82
  -3  -1   7   56.63    3.60
  -3  -1   7   57.09    3.62
  -3  -1   7   65.10    4.08
   3  -1  -7   58.72    4.22
   3  -1  -7   54.54    3.91
  -2  -1   7   61.78    3.82
   2  -1  -7   59.22    4.46
   2   1  -7   58.06    4.70
  -2  -1   7   71.18    4.33
   2  -1  -7   64.08    4.39
   2  -1  -7   76.77    4.80
   2   1  -7   77.05    5.04
   1   1  -7  290.35   11.90
  -1  -1   7  296.27   11.64
  -1  -1   7  314.95   12.02
   1  -1  -7  271.90   11.89
   1  -1  -7  327.17   12.77
   1  -1  -7  291.60   12.37
   1   1  -7  281.73   12.68
   0  -1  -7    3.93    1.21
   0   1  -7    2.87    1.25
   0   1  -7    2.72    0.95
  -1  -1  -7   73.16    4.85
  -1   1  -7   75.55    5.23
   1  -1   7   59.02    4.01
  -1   1  -7   63.69    4.36
  -2  -1  -7    9.44    1.72
  -2   1  -7   11.98    2.13
  -2   1  -7    7.71    1.53
   2  -1   7   10.04    1.60
  -3  -1  -7   83.67    5.21
  -3   1  -7   84.22    5.48
   3  -1   7   78.70    4.83
  -3   1  -7   77.89    5.00
  -4   1  -7   35.54    3.33
   4   1   7   36.67    3.21
   4  -1   7   33.49    2.97
   5   1   7   23.97    2.45
   5  -1   7   21.81    2.31
   6   1   7    7.21    1.31
  -6   1  -7    4.86    1.08
   6  -1   7    6.35    1.19
   7   1   7   80.32    4.18
   7  -1   7   89.07    4.37
  -7   1  -7   76.21    4.14
  -8  -1  -7   46.77    2.58
  -8   1  -7   46.07    2.55
 -14  -2   7   40.58    2.21
 -14  -2   7   33.52    2.11
 -14  -2   7   33.15    2.11
  14  -2  -7   38.66    2.49
 -13  -2   7    1.59    0.56
 -13  -2   7    1.54    0.54
  13  -2  -7    1.82    0.73
 -13   2   7    0.78    0.45
 -12  -2   7    0.26    0.38
 -12  -2   7    0.44    0.55
 -12  -2   7    0.13    0.44
  12  -2  -7    0.55    0.60
 -12   2   7    0.30    0.51
 -12  -2   7    0.26    0.36
 -11  -2   7    6.27    1.08
 -11  -2   7    4.84    1.00
  11  -2  -7    4.91    1.23
 -11   2   7    7.29    1.36
 -11  -2   7    7.78    1.24
  10  -2  -7  394.99   15.79
 -10  -2   7  429.44   15.34
 -10  -2   7  380.51   14.78
  -9   2   7    0.41    0.67
  -9  -2   7   -0.17    0.47
  -9  -2   7    0.76    0.50
  -8   2   7   22.28    2.48
  -8  -2   7   18.16    2.04
  -7   2   7   38.02    3.18
  -7  -2   7   37.94    2.87
   7  -2  -7   29.71    2.93
  -7  -2   7   36.41    2.72
  -7  -2   7   35.84    2.91
  -6  -2   7    3.94    0.93
  -6  -2   7    5.42    1.08
  -6  -2   7    5.22    1.09
  -6  -2   7    3.70    0.90
   6  -2  -7    4.03    1.11
  -6   2   7    2.71    0.86
  -5  -2   7   49.06    3.32
  -5  -2   7   44.95    3.12
  -5  -2   7   42.84    3.12
   5  -2  -7   45.19    3.70
   5   2  -7   37.80    3.95
  -5  -2   7   48.37    3.34
   5  -2  -7   34.86    3.25
   5  -2  -7   36.00    3.26
  -4  -2   7  117.37    5.65
  -4  -2   7  103.86    5.38
  -4  -2   7  109.89    5.58
   4  -2  -7  116.47    6.38
   4   2  -7   92.37    6.51
  -4  -2   7  121.98    5.85
   4  -2  -7  109.50    6.04
   4  -2  -7   97.97    5.76
   3  -2  -7    0.20    0.52
  -3  -2   7    0.16    0.33
  -3  -2   7    0.31    0.43
  -3  -2   7    0.50    0.46
   3  -2  -7   -0.23    0.67
   3   2  -7    1.14    1.11
  -3  -2   7   -0.35    0.55
   3  -2  -7   -0.41    0.64
   3  -2  -7   -0.20    0.55
  -2  -2   7   73.49    4.16
  -2  -2   7   67.91    4.15
   2  -2  -7   74.44    4.88
   2   2  -7   60.82    5.04
  -2  -2   7   69.16    4.30
   2  -2  -7   65.54    4.43
   2  -2  -7   73.59    4.77
   1   2  -7   45.69    3.61
  -1  -2   7   51.17    3.36
  -1  -2   7   51.57    3.47
  -1  -2   7   49.89    3.52
   1  -2  -7   44.83    3.56
   1  -2  -7   55.79    4.10
   1   2  -7   39.33    3.90
   1  -2  -7   55.60    4.08
   1   2  -7   60.74    4.74
   0   2  -7  168.28    8.13
   0  -2  -7  170.21    8.41
   0   2  -7  192.09    9.47
  -1  -2  -7   57.56    4.61
  -1  -2  -7   67.26    4.59
  -1   2  -7   68.72    5.22
  -1   2  -7   60.58    4.31
  -2  -2  -7    3.55    1.08
  -2   2  -7    2.24    1.17
  -2   2  -7    1.51    0.85
   2  -2   7    2.77    0.84
  -3  -2  -7   98.16    5.66
  -3   2  -7  109.34    6.50
  -3   2  -7   99.04    5.76
   3  -2   7  101.02    5.53
  -3  -2  -7   89.79    5.53
  -4   2  -7    8.08    1.73
   4  -2   7    7.20    1.37
  -4  -2  -7    9.13    1.52
  -4  -2  -7    7.82    1.46
   5   2   7    4.37    1.10
   5  -2   7    3.21    0.91
   6   2   7    5.19    1.09
  -6   2  -7    3.54    1.00
   6  -2   7    5.00    1.09
  -7  -2  -7   21.95    1.91
   7   2   7   23.89    1.95
  -7   2  -7   21.73    1.95
  -8  -2  -7   23.18    1.66
  -8   2  -7   24.71    1.72
 -14  -3   7    0.14    0.24
  14  -3  -7    0.47    0.38
 -13  -3   7    1.27    0.47
 -13  -3   7    0.56    0.43
 -13  -3   7    0.81    0.45
  13  -3  -7    1.60    0.64
 -13   3   7    0.61    0.43
 -12  -3   7   48.99    3.05
 -12  -3   7   55.38    3.38
 -12  -3   7   47.23    3.09
  12  -3  -7   49.09    3.47
 -12   3   7   57.04    3.43
 -12  -3   7   55.74    3.13
 -11  -3   7    2.79    0.76
 -11  -3   7    3.29    0.87
  11  -3  -7    1.31    0.73
 -11   3   7    3.32    1.02
 -11  -3   7    2.13    0.73
  10  -3  -7   11.04    1.74
 -10  -3   7   13.78    1.71
 -10  -3   7   14.45    1.70
  -9   3   7   30.59    2.96
  -9  -3   7   25.70    2.41
  -9  -3   7   25.71    2.31
  -8   3   7   13.31    2.05
  -8  -3   7   15.52    1.86
  -8  -3   7   13.62    1.66
  -7   3   7  145.20    7.32
  -7  -3   7  140.07    6.65
  -6  -3   7    9.19    1.41
  -6  -3   7   12.30    1.59
  -6  -3   7    8.07    1.39
  -6  -3   7    8.86    1.37
   6  -3  -7    8.96    1.62
  -5  -3   7  184.90    7.90
  -5  -3   7  186.72    7.71
  -5  -3   7  172.22    7.67
   5  -3  -7  181.64    8.61
   5   3  -7  152.28    9.13
  -5  -3   7  182.90    8.01
   5  -3  -7  162.70    8.10
   5  -3  -7  156.45    8.13
   4  -3  -7   88.66    5.46
  -4  -3   7   90.78    5.00
  -4  -3   7   99.96    5.06
  -4  -3   7   96.36    5.14
   4  -3  -7   94.76    5.77
  -4  -3   7   94.87    5.31
   4  -3  -7   95.15    5.58
   4  -3  -7   95.18    5.30
   3  -3  -7    3.17    1.05
   3   3  -7    1.06    0.69
  -3  -3   7    1.11    0.55
  -3  -3   7    1.02    0.64
   3  -3  -7    2.97    1.06
  -3  -3   7    1.12    0.58
   3  -3  -7    1.05    0.73
   3  -3  -7    0.21    0.69
   2  -3  -7  177.97    8.45
  -2  -3   7  157.92    7.64
  -2  -3   7  179.10    7.72
   2   3  -7  174.27    7.78
  -2  -3   7  180.25    7.83
   2  -3  -7  180.58    8.52
  -2  -3   7  180.73    8.06
   2  -3  -7  162.68    8.05
   2  -3  -7  165.32    8.14
   1   3  -7   62.27    4.23
  -1  -3   7   57.38    3.71
  -1  -3   7   56.14    3.83
   1  -3  -7   50.76    3.85
   1  -3  -7   62.19    4.39
   1   3  -7   69.44    5.33
  -1  -3   7   53.18    3.74
   1  -3  -7   54.87    4.09
   1   3  -7   46.72    4.48
   0  -3  -7  260.46   11.19
   0   3  -7  219.54   11.48
   0   3  -7  278.63   11.46
   0  -3  -7  282.80   11.63
   0   3  -7  327.28   13.41
  -1   3  -7   40.39    3.53
  -1  -3  -7   38.50    3.45
  -2  -3  -7   33.27    3.15
  -2   3  -7   35.39    3.23
   2  -3   7   32.04    2.79
  -2  -3  -7   35.00    3.19
  -2   3  -7   39.88    4.05
  -3  -3  -7    6.01    1.33
  -3  -3  -7    6.87    1.45
  -3   3  -7    5.36    1.31
   3  -3   7    5.00    1.12
  -3  -3  -7    7.39    1.39
  -3   3  -7    7.83    1.85
  -4  -3  -7   16.05    2.09
  -4  -3  -7   16.96    2.08
   4  -3   7   19.98    2.16
  -4   3  -7   21.76    2.69
   5   3   7  118.22    5.97
   5  -3   7  110.22    5.65
  -5  -3  -7  103.39    5.63
   6   3   7   10.76    1.45
  -6   3  -7    9.14    1.40
  -7   3  -7    7.16    1.04
  -7  -3  -7    5.97    0.92
  13  -4  -7   13.05    1.41
 -13  -4   7   14.58    1.40
 -13  -4   7   16.54    1.44
 -13   4   7   16.62    1.42
 -13  -4   7   16.06    1.34
 -12  -4   7    4.37    0.88
 -12  -4   7    5.49    0.96
 -12   4   7    7.34    1.14
 -12  -4   7    5.34    0.84
 -12  -4   7    6.26    0.96
 -11   4   7   41.09    3.04
 -11  -4   7   37.31    2.57
 -11  -4   7   29.80    2.53
 -11  -4   7   31.15    2.57
 -11  -4   7   34.32    2.50
  11  -4  -7   31.50    2.72
 -10  -4   7   32.44    2.73
 -10   4   7   37.54    3.19
 -10  -4   7   29.04    2.45
 -10  -4   7   33.23    2.56
  -9  -4   7    0.17    0.39
  -9   4   7   -0.22    0.81
  -9  -4   7    0.32    0.44
  -9  -4   7   -0.16    0.43
  -8   4   7  134.28    6.95
  -8  -4   7  125.15    6.12
  -8  -4   7  120.55    5.97
  -7   4   7    0.45    0.84
  -7  -4   7    1.99    0.73
  -7  -4   7    1.46    0.63
  -6  -4   7   13.79    1.71
  -6  -4   7   13.50    1.69
   6  -4  -7   11.80    1.83
   5  -4  -7   45.01    3.69
  -5  -4   7   41.06    2.95
  -5  -4   7   32.80    2.81
  -5  -4   7   39.89    2.93
   5  -4  -7   36.00    3.17
   4  -4  -7  130.40    7.00
  -4  -4   7  119.85    5.96
   4  -4  -7  123.58    6.47
  -4  -4   7  131.69    6.31
   3  -4  -7   95.06    5.73
   3  -4  -7   96.06    5.38
  -3  -4   7   87.95    5.03
   2  -4  -7   13.66    2.05
  -2  -4   7   11.34    1.60
   2  -4  -7   11.24    1.87
  -2  -4   7   10.74    1.69
   2   4  -7    9.51    1.66
   1   4  -7    0.43    0.80
   1  -4  -7    0.89    0.73
   1  -4  -7    0.85    0.70
  -1  -4   7    0.69    0.47
   1  -4  -7    2.49    0.97
  -1  -4   7    0.19    0.49
   1   4  -7    1.70    1.54
   1  -4  -7    0.96    0.69
   0   4  -7   71.57    4.72
   0  -4  -7   64.88    4.58
   0  -4  -7   71.66    4.67
   0  -4  -7   70.56    4.49
   0  -4  -7   79.41    5.00
   0   4  -7   78.14    6.08
   0  -4   7   68.66    4.40
  -1  -4  -7  170.15    8.21
  -1  -4  -7  155.07    7.96
  -1  -4  -7  162.19    8.01
   1  -4   7  164.16    7.69
  -1  -4  -7  153.85    7.74
  -1   4  -7  166.42    8.05
  -1  -4  -7  158.11    7.64
  -2  -4  -7   33.76    3.14
  -2  -4  -7   32.40    3.08
  -2  -4  -7   32.05    3.01
  -2   4  -7   39.99    4.04
   2  -4   7   36.02    3.03
  -2  -4  -7   33.85    3.00
  -2   4  -7   33.06    3.13
  -2  -4  -7   33.84    2.95
  -3  -4  -7    0.62    0.68
  -3  -4  -7    0.42    0.58
   3  -4   7    0.18    0.48
  -3   4  -7    0.56    1.06
  -3  -4  -7    0.19    0.55
  -3   4  -7   -0.20    0.60
  -3  -4  -7    0.17    0.60
  -4  -4  -7   10.81    1.60
  -4   4  -7   13.05    2.12
   4  -4   7   12.44    1.63
  -4  -4  -7   11.06    1.57
  -4  -4  -7   14.68    1.94
  -4  -4  -7   14.01    1.82
  -5  -4  -7   -0.16    0.45
  -5   4  -7    0.19    0.75
   5  -4   7    0.27    0.43
  -5  -4  -7   -0.15    0.40
   6   4   7   69.72    3.76
  -6   4  -7   70.07    3.83
  -6  -4  -7   69.21    3.72
  -7   4  -7    0.18    0.29
  -7  -4  -7    0.58    0.33
 -13  -5   7   -0.21    0.23
 -12  -5   7    9.53    1.13
 -12  -5   7    9.64    1.14
 -12   5   7   10.72    1.24
 -11  -5   7   14.21    1.53
 -11  -5   7   12.52    1.49
 -11  -5   7   13.31    1.45
 -10  -5   7    7.23    1.16
  10  -5  -7    6.90    1.30
 -10  -5   7    8.30    1.28
 -10  -5   7    5.50    1.05
 -10  -5   7    6.95    1.11
 -10   5   7    8.24    1.47
 -10  -5   7    7.50    1.16
  -9  -5   7    1.13    0.67
   9  -5  -7    2.08    0.84
  -9  -5   7    1.04    0.60
  -9  -5   7    1.48    0.71
  -9   5   7    2.68    1.10
  -9  -5   7    2.36    0.72
  -8   5   7   68.09    4.56
  -8  -5   7   64.79    3.90
  -8  -5   7   58.08    3.91
   8  -5  -7   59.54    4.20
  -8  -5   7   59.13    3.78
  -7   5   7   31.52    3.12
  -7  -5   7   37.79    2.87
  -7  -5   7   34.89    2.80
   7  -5  -7   35.54    3.17
  -6  -5   7   77.12    4.36
  -6  -5   7   71.47    4.22
  -6  -5   7   59.94    4.02
   6  -5  -7   77.58    4.92
   6  -5  -7   72.54    4.72
   5  -5  -7  121.88    6.60
   5  -5  -7  103.48    6.03
  -5  -5   7  114.98    5.82
  -5  -5   7  114.29    5.65
   4  -5  -7   18.93    2.48
   4  -5  -7   22.54    2.49
  -4  -5   7   22.16    2.26
   3  -5  -7   55.68    4.27
   3  -5  -7   57.76    4.14
  -3  -5   7   57.23    3.81
  -2  -5   7    2.48    0.87
   2   5  -7    4.70    1.24
   2  -5  -7    3.43    1.12
   2  -5  -7    2.80    0.98
  -2  -5   7    2.98    1.02
   1   5  -7    0.21    0.67
   1  -5  -7    0.22    0.56
   1  -5  -7    1.43    0.64
  -1  -5   7    1.04    0.57
  -1  -5   7   -0.20    0.50
   1   5  -7   -0.34    1.13
   1  -5  -7    0.20    0.66
   0   5  -7   30.93    2.99
   0  -5  -7   33.72    3.03
   0  -5  -7   27.24    2.70
   0  -5  -7   29.78    2.90
   0  -5  -7   32.37    2.97
   0   5  -7   34.87    4.06
   0  -5   7   31.97    2.90
  -1  -5  -7    1.67    0.78
  -1  -5  -7    0.43    0.55
   1  -5   7    0.57    0.56
  -1   5  -7    1.35    1.45
  -1   5  -7    0.41    0.68
  -1  -5  -7    0.77    0.69
  -2  -5  -7    5.28    1.21
  -2  -5  -7    5.62    1.27
   2  -5   7    5.61    1.20
  -2   5  -7    8.37    2.22
  -2  -5  -7    5.74    1.27
  -2   5  -7    6.16    1.40
  -2  -5  -7    4.89    1.16
  -3  -5  -7    1.76    0.78
   3  -5   7    2.34    0.82
  -3   5  -7    5.44    1.63
  -3  -5  -7    3.14    0.90
  -3  -5  -7    3.78    1.04
  -3  -5  -7    3.69    1.05
  -4  -5  -7    2.01    0.74
   4  -5   7    0.59    0.54
  -4   5  -7    0.22    0.86
  -4  -5  -7    0.87    0.62
  -4  -5  -7    0.50    0.52
  -4  -5  -7    0.52    0.51
  -5  -5  -7    0.77    0.50
   5  -5   7    0.12    0.39
  -5   5  -7    1.63    0.85
  -5   5  -7    1.60    0.65
   6  -5   7   -0.19    0.34
   6   5   7    0.18    0.32
  -6   5  -7    0.10    0.36
  -6  -5  -7   -0.09    0.24
 -12   6   7   12.41    1.14
 -12  -6   7   10.15    0.99
 -11  -6   7   60.49    3.26
 -11  -6   7   64.45    3.36
 -10   6   7   16.84    1.88
 -10  -6   7   13.81    1.51
 -10  -6   7   13.69    1.49
  -9   6   7    2.54    1.00
  -9  -6   7    1.72    0.67
   9  -6  -7    2.61    0.85
  -9  -6   7    1.35    0.58
  -9  -6   7    1.20    0.58
  -8   6   7   33.23    2.94
   8  -6  -7   27.22    2.61
  -8  -6   7   29.10    2.56
  -8  -6   7   32.98    2.57
  -7   6   7   48.20    3.78
  -7  -6   7   48.81    3.36
   7  -6  -7   58.69    3.95
  -7  -6   7   48.30    3.44
  -6  -6   7    0.16    0.45
   6  -6  -7   -0.20    0.60
   6  -6  -7    0.21    0.65
  -5  -6   7    0.51    0.53
   5  -6  -7    0.41    0.61
   5  -6  -7    0.22    0.46
  -4  -6   7    4.16    1.02
   4  -6  -7    1.65    0.84
   4  -6  -7    2.71    1.00
   3   6  -7   27.75    2.83
  -3  -6   7   28.21    2.64
   3  -6  -7   30.73    2.92
   3  -6  -7   33.48    3.17
   2   6  -7   52.75    3.97
   2  -6  -7   57.86    4.22
  -2  -6   7   58.70    3.80
   2  -6  -7   55.95    3.98
   1   6  -7    3.64    1.03
  -1  -6   7    2.86    0.95
   1   6  -7    5.37    1.85
   1  -6  -7    2.95    1.01
   1  -6  -7    1.94    0.84
   1  -6  -7    2.27    0.86
   0  -6  -7   81.38    4.73
   0   6  -7   80.12    6.12
   0  -6   7   75.01    4.59
   0  -6  -7   76.46    4.70
   0  -6  -7   65.65    4.39
   0   6  -7   74.98    4.71
  -1   6  -7   38.37    4.10
   1  -6   7   38.88    3.04
  -1   6  -7   39.66    3.21
  -1  -6  -7   36.62    3.05
  -1  -6  -7   34.85    2.97
  -1  -6  -7   36.33    3.08
  -2  -6  -7   11.33    1.62
   2  -6   7   12.50    1.67
  -2  -6  -7   11.48    1.67
  -2  -6  -7   12.46    1.73
  -3  -6  -7    1.45    0.62
   3  -6   7    1.62    0.64
  -4  -6  -7   56.37    3.31
  -4  -6  -7   52.46    3.31
  -4   6  -7   60.48    4.01
   4  -6   7   61.83    3.45
  -5  -6  -7    0.93    0.43
   5  -6   7    1.70    0.52
   5  -6   7    1.51    0.52
  -5   6  -7    0.88    0.60
 -11   7   7    2.25    0.56
 -10  -7   7    3.05    0.65
 -10   7   7    4.80    0.88
  -9   7   7    0.58    0.62
  -9  -7   7   -0.11    0.41
  -9  -7   7    0.44    0.42
  -8   7   7   17.04    1.98
  -8  -7   7   15.48    1.61
   8  -7  -7   15.47    1.76
  -8  -7   7   15.73    1.65
  -7  -7   7   68.77    3.93
   7  -7  -7   76.82    4.37
  -7  -7   7   69.88    3.98
  -6  -7   7    0.89    0.57
  -6  -7   7   -0.15    0.41
   6  -7  -7    0.36    0.55
  -5  -7   7    0.15    0.51
   5  -7  -7   -0.37    0.58
  -4  -7   7   10.36    1.52
   4  -7  -7    8.03    1.52
   4  -7  -7    9.00    1.63
  -3  -7   7   66.40    4.04
   3  -7  -7   66.59    4.26
   3  -7  -7   66.66    4.46
   2  -7  -7   58.21    3.83
  -2  -7   7   53.86    3.53
   2  -7  -7   49.45    3.61
  -1  -7   7    3.56    0.96
   1  -7  -7    2.58    0.86
   0  -7  -7    6.05    1.10
   0  -7  -7    5.54    1.15
   0   7  -7    4.16    1.56
  -1  -7  -7    2.25    0.77
   1  -7   7    1.34    0.64
  -1   7  -7    1.84    1.22
  -1  -7  -7    1.47    0.60
  -2  -7  -7   20.63    1.96
  -2   7  -7   27.37    2.97
   2  -7   7   21.01    1.96
  -2  -7  -7   21.94    2.02
  -3  -7  -7    2.13    0.68
   3  -7   7    2.21    0.61
  -3   7  -7    1.81    0.87
  -3  -7  -7    2.40    0.64
   4  -7   7    0.19    0.36
  -4   7  -7    0.27    0.50
  -4  -7  -7    0.10    0.25
   4  -7   7    0.09    0.25
  -4  -7  -7   -0.09    0.28
  -9  -8   7    4.95    0.70
  -9   8   7    5.01    0.83
  -8  -8   7    5.88    0.86
  -8  -8   7    6.01    0.85
  -8   8   7    7.63    1.11
   7  -8  -7   16.70    1.65
  -7  -8   7   15.39    1.45
  -7  -8   7   14.39    1.46
  -6  -8   7    1.96    0.58
   6  -8  -7    3.01    0.78
  -6  -8   7    3.04    0.73
   5  -8  -7   15.25    1.74
  -5  -8   7   15.60    1.61
  -4  -8   7   15.18    1.66
   4  -8  -7   16.96    1.80
  -3  -8   7   25.21    2.12
   3  -8  -7   24.01    2.19
  -2  -8   7    1.56    0.66
   2  -8  -7   -0.14    0.60
   2  -8  -7    1.35    0.65
  -1  -8   7    1.75    0.62
   1  -8  -7    1.20    0.59
   1  -8  -7    1.52    0.65
   0   8  -7   78.12    4.82
   0  -8   7   76.84    3.83
   0  -8  -7   66.30    3.74
   0  -8  -7   68.84    3.66
   1  -8   7    8.21    1.07
  -1  -8  -7    5.64    0.94
  -1   8  -7    8.78    1.54
  -2  -8  -7   14.04    1.32
  -2   8  -7   16.44    1.87
  -2  -8  -7   11.35    1.24
   2  -8   7   15.83    1.37
  -3   8  -7    4.06    0.85
   6  -9  -7   38.44    2.28
   6  -9  -7   42.77    2.35
  -5  -9   7    4.03    0.67
   5  -9  -7    3.24    0.66
   5  -9  -7    4.01    0.74
   5   9  -7    2.20    0.83
  -4  -9   7    6.22    0.86
   4  -9  -7    4.12    0.79
   4  -9  -7    5.24    0.85
  -3  -9   7   29.61    1.96
   3  -9  -7   25.56    1.87
   3  -9  -7   28.73    2.00
  -2  -9   7    9.32    1.06
   2  -9  -7    7.53    0.94
   2  -9  -7    6.40    0.90
  -1  -9   7   37.43    2.15
   1  -9  -7   33.25    2.04
   1  -9  -7   35.37    2.12
   0  -9  -7    3.63    0.62
   0  -9   7    4.57    0.68
  14   0  -8    2.68    0.59
  13   0  -8   15.93    1.67
 -13   0   8   13.43    1.32
  12   0  -8  137.16    6.66
 -12   0   8  149.25    6.27
 -11   0   8    2.22    0.74
 -10   0   8   15.38    1.75
 -10   0   8   19.00    2.02
  -9   0   8    2.20    0.79
  -9   0   8    1.72    0.76
  -8   0   8   80.63    4.53
  -8   0   8   75.24    4.53
  -7   0   8  390.20   14.49
  -6   0   8   34.60    2.82
   6   0  -8   34.85    3.57
  -5   0   8    0.17    0.52
   5   0  -8    1.87    1.08
  -4   0   8  211.90    8.89
   4   0  -8  209.02   10.14
  -3   0   8  202.56    8.70
   3   0  -8  217.81   10.20
   2   0  -8   38.38    3.54
   2   0  -8   39.17    3.70
  -1   0   8   -0.36    0.62
   1   0  -8    0.73    0.87
   1   0  -8    0.25    0.86
   0   0  -8   34.79    3.43
   1   0   8  253.15   10.62
  -1   0  -8  272.20   11.65
   2   0   8    3.13    0.90
  -2   0  -8    1.82    0.92
   3   0   8    8.20    1.42
  -3   0  -8    8.96    1.62
   4   0   8    3.43    0.91
  -4   0  -8    3.22    0.90
   5   0   8   33.91    2.58
   6   0   8   87.76    4.20
 -13   1   8   21.26    1.65
 -13  -1   8   19.00    1.55
  13  -1  -8   19.36    1.86
  13   1  -8   21.50    1.90
 -12  -1   8   20.38    1.86
  12  -1  -8   20.35    2.18
  12   1  -8   25.21    2.35
 -12   1   8   25.28    2.09
 -12  -1   8   26.39    2.06
  11  -1  -8    9.04    1.49
 -11   1   8   10.10    1.33
 -11   1   8    9.63    1.42
 -11  -1   8    8.66    1.32
 -10   1   8   26.44    2.33
 -10   1   8   28.80    2.54
 -10  -1   8   23.98    2.27
  -9   1   8    5.30    1.11
  -9  -1   8    5.10    1.02
  -9   1   8    5.99    1.21
  -9  -1   8    4.48    1.02
  -8   1   8  114.52    5.72
  -8  -1   8  113.26    5.61
  -8   1   8  112.63    5.79
  -8  -1   8  102.05    5.52
  -7   1   8   -0.17    0.50
  -7  -1   8    0.16    0.42
  -7  -1   8   -0.16    0.54
   6  -1  -8   17.83    2.50
   6   1  -8   19.24    2.67
  -6   1   8   18.91    2.04
  -6  -1   8   16.07    1.95
  -6  -1   8   14.63    1.87
   5  -1  -8    4.38    1.35
   5   1  -8    3.68    1.39
  -5   1   8    5.32    1.13
  -5  -1   8    4.71    1.06
  -5  -1   8    6.28    1.26
   4  -1  -8  104.92    6.29
   4   1  -8   97.19    6.43
  -4  -1   8   98.36    5.25
  -4   1   8   97.52    5.18
  -4  -1   8   97.95    5.40
   3  -1  -8  199.41    9.91
   3   1  -8  236.17   10.78
  -3  -1   8  214.95    9.22
  -3  -1   8  208.50    8.92
   2  -1  -8   63.05    4.70
   2   1  -8   60.82    4.94
   2  -1  -8   63.29    4.63
   2   1  -8   76.12    5.16
  -2  -1   8   66.06    4.19
  -2  -1   8   66.76    4.04
  -1  -1   8   78.99    4.61
   1  -1  -8   71.40    4.97
   1   1  -8   68.52    5.07
   1  -1  -8   74.49    5.15
   0  -1  -8    1.92    0.97
   0   1  -8    1.83    1.05
   1   1   8   32.94    2.95
  -1   1  -8   31.60    3.00
  -1  -1  -8   36.99    3.42
  -1   1  -8   43.01    3.80
   2   1   8   18.33    2.14
   2  -1   8   14.64    1.85
  -2   1  -8   15.58    2.04
  -2  -1  -8   16.94    2.21
  -2   1  -8   17.80    2.42
   3   1   8    1.46    0.74
   3  -1   8    1.20    0.62
  -3  -1  -8    0.58    0.53
  -3   1  -8    2.53    1.01
  -4  -1  -8   12.96    1.72
   4   1   8   16.79    1.92
   4  -1   8   13.97    1.74
  -4   1  -8   18.71    2.06
   5   1   8    4.43    0.96
   5  -1   8    5.88    1.07
   6   1   8   27.42    2.07
   6  -1   8   31.84    2.19
 -13  -2   8    2.19    0.58
 -13   2   8    4.15    0.72
 -13  -2   8    3.85    0.65
  13   2  -8    3.70    0.79
  13  -2  -8    2.69    0.74
 -12   2   8   21.79    1.90
 -12  -2   8   20.84    1.76
 -12  -2   8   16.88    1.68
 -12   2   8   18.37    1.63
  12  -2  -8   17.89    1.91
 -11   2   8    4.30    0.99
 -11  -2   8    3.08    0.78
 -11  -2   8    2.01    0.66
 -11   2   8    2.99    0.76
  11  -2  -8    2.77    0.92
  10  -2  -8   21.85    2.35
 -10   2   8   23.94    2.21
 -10   2   8   28.40    2.52
 -10  -2   8   21.94    2.13
  -9   2   8    9.48    1.46
  -9   2   8    8.75    1.47
  -9  -2   8    8.62    1.39
  -8   2   8    6.17    1.21
  -8  -2   8    5.47    1.13
  -8   2   8    5.77    1.23
  -8  -2   8    4.55    1.06
  -7   2   8   80.29    4.61
  -7  -2   8   75.89    4.39
  -7  -2   8   75.96    4.36
   6  -2  -8    4.61    1.42
   6   2  -8    4.05    1.46
  -6   2   8    8.00    1.36
  -6  -2   8    5.92    1.17
  -6  -2   8    6.83    1.24
   5  -2  -8   12.49    2.09
   5   2  -8    9.88    2.18
  -5   2   8   10.90    1.58
  -5  -2   8   11.70    1.61
  -5  -2   8   11.47    1.67
   4  -2  -8   25.76    2.92
   4   2  -8   21.53    3.11
  -4  -2   8   26.17    2.51
  -4  -2   8   25.23    2.39
   3  -2  -8   24.40    2.88
   3   2  -8   17.87    2.82
   3  -2  -8   21.94    2.58
  -3  -2   8   20.48    2.27
  -3  -2   8   24.31    2.32
   2  -2  -8   42.12    3.75
   2   2  -8   49.95    4.40
   2  -2  -8   46.41    3.87
   2   2  -8   55.12    4.43
  -2  -2   8   41.58    3.23
   2   2  -8   42.32    3.61
  -2  -2   8   45.16    3.24
   1  -2  -8   33.65    3.21
   1   2  -8   32.28    3.44
   1  -2  -8   31.29    3.15
   1   2  -8   38.79    3.79
   1   2  -8   30.49    3.00
  -1  -2   8   35.48    2.85
   0  -2  -8    0.23    0.80
   0   2  -8   -0.27    1.02
   0   2  -8    1.07    0.74
  -1  -2  -8   17.61    2.32
  -1   2  -8   13.49    2.31
  -1   2  -8   13.74    2.04
  -2  -2  -8   36.88    3.21
  -2   2  -8   32.99    3.32
  -2   2  -8   33.88    3.09
   2  -2   8   33.82    2.80
  -3  -2  -8    2.53    0.86
  -3   2  -8    2.58    1.05
   3   2   8    2.74    0.87
   3  -2   8    1.80    0.72
  -3  -2  -8    1.11    0.64
  -3  -2  -8    2.16    0.84
  -4   2  -8   23.87    2.38
   4  -2   8   24.79    2.22
  -4  -2  -8   19.65    2.13
   5   2   8   -0.26    0.49
  -5   2  -8   -0.53    0.48
   5  -2   8    0.13    0.44
   6   2   8    4.58    0.78
  -6   2  -8    3.75    0.73
  13  -3  -8    3.50    0.68
 -13  -3   8    3.00    0.60
 -13  -3   8    2.51    0.53
 -13  -3   8    2.46    0.49
 -13   3   8    3.28    0.61
 -13  -3   8    1.95    0.44
 -12  -3   8   32.83    2.14
 -12   3   8   36.31    2.29
 -12  -3   8   30.63    2.24
 -12  -3   8   28.41    2.12
  12  -3  -8   31.28    2.46
 -12   3   8   40.97    2.54
 -12  -3   8   37.24    2.28
 -11   3   8   38.77    2.78
 -11  -3   8   34.58    2.49
 -11  -3   8   34.05    2.53
 -11   3   8   36.73    2.58
 -11  -3   8   39.33    2.51
 -10   3   8    0.14    0.45
 -10   3   8    0.16    0.53
 -10  -3   8   -0.14    0.41
  -9   3   8    0.35    0.61
  -9  -3   8    0.91    0.55
  -8   3   8   32.36    2.85
  -8  -3   8   32.02    2.60
  -7   3   8    4.40    1.04
  -7  -3   8    3.63    0.93
  -7  -3   8    4.40    0.96
  -6  -3   8   47.48    3.35
  -6   3   8   46.16    3.27
  -6  -3   8   47.13    3.26
   6  -3  -8   40.61    3.38
   6  -3  -8   47.31    3.86
   6   3  -8   55.17    4.68
  -5  -3   8   62.61    4.08
  -5  -3   8   73.22    4.20
   5  -3  -8   63.52    4.32
   5  -3  -8   71.90    4.96
   5   3  -8   75.29    5.68
   4  -3  -8   75.24    5.17
   4   3  -8   78.54    5.94
  -4  -3   8   78.62    4.51
  -4  -3   8   81.47    4.69
   3  -3  -8   85.77    5.52
   3   3  -8   82.11    6.06
   3  -3  -8   80.38    5.31
   3   3  -8   80.45    5.18
  -3  -3   8   85.63    4.75
  -3  -3   8   91.75    5.01
   2  -3  -8    5.35    1.35
   2   3  -8    2.66    1.51
   2  -3  -8    3.92    1.21
   2   3  -8    4.81    1.31
  -2  -3   8    5.61    1.13
   1  -3  -8  137.06    7.34
   1   3  -8  155.62    8.23
  -1  -3   8  142.92    6.83
   1   3  -8  141.75    7.36
   1  -3  -8  141.22    7.51
   0   3  -8    4.55    1.31
   0  -3  -8    7.85    1.59
   0   3  -8    7.34    1.77
  -1  -3  -8   11.04    1.75
  -1  -3  -8   11.04    1.78
  -1   3  -8   12.19    1.85
  -1  -3  -8   11.24    1.84
  -1   3  -8   15.21    2.48
  -2  -3  -8    1.59    0.78
  -2  -3  -8    1.64    0.83
  -2   3  -8    2.19    0.90
  -2  -3  -8    1.16    0.70
  -2   3  -8    1.46    1.04
  -3  -3  -8   31.85    2.85
  -3  -3  -8   34.06    2.85
   3  -3   8   38.59    2.80
  -3  -3  -8   34.87    2.82
  -3   3  -8   33.30    3.14
  -4  -3  -8    6.74    1.16
  -4  -3  -8    8.91    1.37
   4   3   8   11.23    1.48
  -4   3  -8    7.56    1.39
   5   3   8   23.53    1.94
  -5   3  -8   20.29    1.86
  -5  -3  -8   22.05    1.89
   6   3   8   10.51    1.05
  -6   3  -8    9.57    1.07
  -6  -3  -8   10.10    1.01
 -12   4   8    1.90    0.49
 -12  -4   8    1.25    0.51
 -12  -4   8    0.93    0.40
  12  -4  -8    1.20    0.55
 -12   4   8    1.16    0.44
 -12  -4   8    0.73    0.35
 -11   4   8    0.78    0.47
 -11   4   8    0.89    0.53
 -11  -4   8    1.07    0.48
  11  -4  -8    0.72    0.52
 -11  -4   8    1.33    0.54
 -11  -4   8    0.24    0.39
 -10   4   8    6.32    1.21
 -10  -4   8    6.57    1.05
  10  -4  -8    4.90    1.19
 -10  -4   8    6.50    1.13
   9  -4  -8   17.71    2.13
  -9  -4   8   16.79    1.82
  -9   4   8   22.71    2.27
  -9  -4   8   20.89    1.99
   8  -4  -8    3.54    1.01
  -8   4   8    3.87    1.09
  -8  -4   8    3.11    0.81
   7  -4  -8    2.22    0.92
  -7  -4   8    1.97    0.69
  -6  -4   8    6.02    1.14
  -6  -4   8    7.12    1.20
   6  -4  -8    5.46    1.27
   6   4  -8    6.35    1.79
   6  -4  -8    6.05    1.37
   5  -4  -8   12.59    1.80
  -5  -4   8   12.76    1.71
   5  -4  -8   16.10    2.21
   5   4  -8   17.78    2.85
   4  -4  -8   34.27    3.04
   4  -4  -8   42.83    3.69
   4   4  -8   37.91    4.12
  -4  -4   8   39.94    3.07
   3  -4  -8   37.61    3.44
   3   4  -8   38.44    4.08
   3   4  -8   39.40    3.43
  -3  -4   8   43.32    3.21
   2   4  -8   -0.30    1.03
   2  -4  -8    0.90    0.77
  -2  -4   8    1.03    0.59
   2   4  -8    2.39    1.06
   1   4  -8    2.20    1.21
   1  -4  -8    2.32    0.91
   1   4  -8    2.27    1.18
   1  -4  -8    1.66    0.87
   1  -4  -8    1.86    0.81
  -1  -4   8    2.13    0.73
   1   4  -8    1.72    0.95
   0   4  -8   15.66    2.49
   0  -4   8   12.81    1.75
   0  -4  -8   14.70    2.03
   0  -4  -8   15.24    2.01
   0   4  -8   16.73    2.20
  -1   4  -8    4.69    1.38
  -1  -4  -8    2.38    0.88
  -1  -4  -8    2.82    0.92
  -1   4  -8    1.20    0.91
  -2   4  -8   71.44    4.83
  -2  -4  -8   58.99    4.05
  -2  -4  -8   61.14    4.11
  -2   4  -8   63.28    4.16
  -3   4  -8    5.31    1.35
  -3  -4  -8    3.54    0.91
  -3  -4  -8    2.50    0.82
  -4   4  -8    1.52    0.73
  -4  -4  -8    1.84    0.61
  -4  -4  -8    1.92    0.69
   4   4   8    1.83    0.65
   5   4   8   11.30    1.21
  -5   4  -8   12.02    1.29
 -12  -5   8    0.94    0.35
 -12   5   8    1.26    0.40
 -12   5   8    1.09    0.37
 -11  -5   8   11.56    1.21
 -11  -5   8    9.53    1.14
  11  -5  -8   10.86    1.29
 -11   5   8   12.23    1.25
 -10  -5   8   22.92    1.91
  10  -5  -8   26.43    2.26
 -10   5   8   30.33    2.31
 -10  -5   8   24.23    1.96
 -10  -5   8   21.84    1.91
  -9  -5   8   62.69    3.84
   9  -5  -8   73.64    4.38
  -9  -5   8   74.75    3.95
   8  -5  -8    5.27    1.19
  -8  -5   8    4.52    0.99
  -8  -5   8    5.10    0.96
   7  -5  -8   17.15    2.08
  -7  -5   8   17.49    1.82
   6  -5  -8   21.57    2.37
   6  -5  -8   24.12    2.57
   6   5  -8   22.13    2.96
   5  -5  -8   52.09    3.83
   5  -5  -8   62.01    4.28
   5   5  -8   47.67    4.60
  -5  -5   8   60.89    3.77
   4  -5  -8   41.63    3.54
   4   5  -8   37.14    4.21
  -4  -5   8   46.49    3.27
   4   5  -8   45.47    3.61
   4  -5  -8   41.27    3.33
   3   5  -8   -0.30    1.09
   3  -5  -8    0.22    0.64
  -3  -5   8    0.17    0.46
   3   5  -8    0.42    0.92
   3  -5  -8    0.18    0.47
   2  -5  -8   81.62    5.02
   2   5  -8   77.41    5.68
   2   5  -8   81.88    4.99
   2  -5  -8   69.64    4.50
   1  -5  -8   24.92    2.48
   1   5  -8   26.33    3.06
   1  -5  -8   30.64    2.76
   1   5  -8   20.44    2.78
   1   5  -8   23.85    2.59
   1  -5  -8   22.36    2.36
   0  -5   8   50.47    3.55
   0   5  -8   53.40    3.86
   0  -5  -8   60.55    3.99
   0  -5  -8   59.37    3.90
   0  -5  -8   50.80    3.57
   1  -5   8    2.91    0.83
  -1   5  -8    2.65    1.15
  -1   5  -8    2.49    0.95
  -1  -5  -8    1.91    0.79
  -1  -5  -8    1.60    0.72
  -1  -5  -8    2.90    0.84
  -2  -5  -8    4.28    0.99
  -2  -5  -8    2.76    0.87
  -2  -5  -8    2.96    0.82
   2  -5   8    2.86    0.78
  -2   5  -8    3.57    1.24
  -3  -5  -8   99.75    4.94
  -3   5  -8  104.33    5.36
   3  -5   8   93.82    4.55
  -3  -5  -8   95.88    4.54
  -4   5  -8    0.12    0.43
   4   5   8    0.62    0.44
  -4   5  -8    0.11    0.35
 -11   6   8    6.62    0.81
 -11   6   8    5.55    0.71
 -10   6   8   30.39    2.06
 -10  -6   8   24.27    1.77
  10  -6  -8   23.95    1.93
 -10  -6   8   24.08    1.78
 -10   6   8   27.79    1.87
  -9   6   8    0.12    0.43
  -9   6   8    0.29    0.34
  -9  -6   8   -0.11    0.33
  -9  -6   8    0.10    0.31
  -9  -6   8    0.33    0.37
   9  -6  -8    0.40    0.47
  -8  -6   8   11.69    1.37
   8  -6  -8   14.76    1.72
  -8  -6   8   13.62    1.52
  -7  -6   8    2.11    0.74
   7  -6  -8    2.50    0.85
   6  -6  -8   79.57    4.64
   6   6  -8   77.02    5.39
   6  -6  -8   83.77    4.81
   5   6  -8   27.02    2.65
   5  -6  -8   30.67    2.68
   5  -6  -8   31.83    2.88
   5   6  -8   25.57    3.18
   4   6  -8    7.11    1.50
   4  -6  -8    8.73    1.42
   4  -6  -8    7.14    1.43
   4   6  -8    6.97    1.85
   3   6  -8   19.72    2.26
   3  -6  -8   21.70    2.24
   3  -6  -8   26.80    2.44
   3  -6  -8   23.09    2.53
   3   6  -8   23.53    3.01
   2  -6  -8    3.91    1.08
   2   6  -8    3.09    1.47
   2   6  -8    2.54    0.97
   2  -6  -8    1.99    0.81
   1  -6  -8   60.01    3.86
   1  -6  -8   60.18    3.77
   1   6  -8   68.26    4.13
   0   6  -8   19.68    2.48
   0   6  -8   19.89    2.12
   0  -6  -8   17.79    1.87
   0  -6  -8   20.28    1.99
  -1   6  -8    0.20    0.69
  -1   6  -8   -0.29    0.50
  -1  -6  -8    0.13    0.41
  -1  -6  -8    0.56    0.46
  -2  -6  -8    0.11    0.40
  -2   6  -8   -0.17    0.59
  -3  -6  -8    0.40    0.33
  -3   6  -8    0.13    0.51
  -9  -7   8    2.56    0.54
   9  -7  -8    1.47    0.48
  -8  -7   8   27.14    1.87
   8  -7  -8   28.87    2.16
  -8  -7   8   27.13    1.93
  -7  -7   8    0.49    0.37
  -7  -7   8    0.22    0.36
   7  -7  -8    0.39    0.41
  -6  -7   8    4.09    0.80
  -6  -7   8    4.87    0.88
   6  -7  -8    5.06    1.00
   6   7  -8    6.66    1.45
  -5  -7   8   -0.11    0.39
  -5  -7   8    0.12    0.39
   5  -7  -8    0.15    0.50
   4  -7  -8    2.91    0.83
  -4  -7   8    4.16    0.87
   4  -7  -8    3.40    0.87
   4   7  -8    5.68    1.48
   3  -7  -8   64.80    3.76
   3   7  -8   61.41    4.51
   2  -7  -8    0.14    0.51
   2  -7  -8   -0.24    0.42
   2   7  -8   -0.21    0.81
   1  -7  -8    7.64    1.18
   1   7  -8   11.43    1.72
   0   7  -8    6.08    1.25
   0  -7  -8    5.98    1.00
  -1   7  -8    7.24    1.22
  -1  -7  -8    6.93    0.97
  -2   7  -8   15.92    1.58
  -2  -7  -8   12.11    1.17
  -2  -7  -8   16.19    1.32
   7  -8  -8    0.42    0.31
  -6  -8   8    0.15    0.26
   6  -8  -8   -0.19    0.41
  -6  -8   8   -0.08    0.26
   5   8  -8    7.64    1.29
   5  -8  -8    7.92    1.06
  -5  -8   8    7.00    0.88
   4   8  -8   39.30    3.04
   4  -8  -8   44.12    2.59
   4  -8  -8   38.97    2.50
  -4  -8   8   48.04    2.51
   3   8  -8    1.73    0.85
   3  -8  -8    0.85    0.42
   3  -8  -8    0.70    0.56
  -3  -8   8    1.41    0.47
   2   8  -8    4.89    1.04
   2  -8  -8    5.64    0.84
   2  -8  -8    6.06    0.90
  -2  -8   8    6.49    0.83
   1   8  -8   19.91    1.81
  -1  -8   8   22.69    1.52
   1  -8  -8   19.94    1.57
   0  -8  -8   -0.15    0.26
  13   0  -9    0.09    0.28
 -13   0   9   -0.06    0.20
  12   0  -9    0.12    0.37
 -12   0   9    0.09    0.28
 -11   0   9   -0.10    0.29
 -11   0   9   -0.11    0.33
 -10   0   9    0.12    0.33
 -10   0   9   -0.13    0.38
  -9   0   9    0.27    0.43
  -9   0   9   -0.14    0.38
  -8   0   9   -0.15    0.41
  -7   0   9   -0.47    0.49
  -7   0   9   -0.16    0.44
   6   0  -9   -0.25    1.10
  -6   0   9   -0.16    0.70
  -6   0   9    0.17    0.56
   5   0  -9    0.26    1.14
  -5   0   9   -0.16    0.55
  -5   0   9    0.89    0.72
   4   0  -9   -0.26    0.93
  -4   0   9   -0.31    0.65
  -4   0   9   -0.18    0.59
  -3   0   9    0.89    0.69
   3   0  -9    1.25    0.94
  -2   0   9    0.17    0.59
   2   0  -9    0.70    0.84
   2   0  -9   -0.45    0.82
   1   0  -9   -0.21    0.74
   1   0  -9   -0.23    0.74
   0   0  -9    1.51    0.87
  -1   0  -9    0.79    0.71
   2   0   9    0.14    0.35
  -2   0  -9    0.17    0.51
  -3   0  -9    0.14    0.53
  -3   0  -9    0.14    0.42
   4   0   9    0.10    0.35
  12  -1  -9   -0.23    0.39
  12   1  -9    0.25    0.40
 -12   1   9    0.63    0.39
 -12  -1   9    0.44    0.32
  11  -1  -9    0.72    0.58
 -11   1   9    0.21    0.34
 -11   1   9    0.34    0.39
 -11  -1   9    0.55    0.43
  10  -1  -9   57.99    3.87
 -10   1   9   70.87    3.76
 -10  -1   9   65.79    3.55
 -10   1   9   75.80    3.91
 -10  -1   9   66.07    3.67
  -9   1   9    9.55    1.35
  -9  -1   9   11.18    1.38
  -9   1   9   10.50    1.40
  -9  -1   9   10.26    1.35
  -8   1   9   10.41    1.45
  -8  -1   9    6.80    1.18
  -7   1   9    1.55    0.68
  -7  -1   9    1.23    0.60
  -7   1   9    1.46    0.67
  -7  -1   9    1.40    0.63
   6  -1  -9   28.93    3.08
   6   1  -9   26.78    3.07
  -6   1   9   21.92    2.18
  -6  -1   9   25.69    2.35
  -6  -1   9   24.13    2.33
   5  -1  -9  377.52   15.33
   5   1  -9  404.28   15.79
  -5   1   9  374.98   13.91
  -5  -1   9  378.67   14.04
  -5  -1   9  377.26   14.25
   4  -1  -9   25.02    2.96
   4   1  -9   25.12    3.09
  -4  -1   9   28.05    2.44
  -4  -1   9   30.08    2.65
   3  -1  -9   36.14    3.47
   3   1  -9   33.56    3.42
  -3  -1   9   32.60    2.78
  -3  -1   9   33.12    2.65
  -2   1   9   48.85    3.44
  -2  -1   9   42.98    3.22
   2  -1  -9   47.65    3.88
   2   1  -9   48.43    3.91
   2  -1  -9   46.44    3.81
   2   1  -9   42.27    3.79
   1  -1  -9   34.66    3.19
   1   1  -9   40.14    3.46
   1  -1  -9   26.48    2.80
   1   1  -9   34.50    3.19
   0  -1  -9    6.26    1.39
   0   1  -9    5.94    1.46
  -1  -1  -9    0.76    0.66
  -1   1  -9    0.80    0.69
  -2  -1  -9   18.71    2.04
  -2   1  -9   18.22    2.11
  -2  -1  -9   18.66    1.97
   2   1   9   20.37    1.91
  -3  -1  -9    6.79    1.12
  -3   1  -9    9.81    1.38
  -3  -1  -9    7.22    1.19
   3  -1   9    9.01    1.18
   3   1   9    7.68    1.15
   4   1   9   35.85    2.31
   4  -1   9   36.21    2.27
 -12   2   9   12.58    1.15
  12   2  -9   11.46    1.34
 -12  -2   9   12.08    1.19
 -12   2   9   15.47    1.33
 -12  -2   9   12.93    1.19
  12  -2  -9   14.18    1.47
 -11  -2   9    6.12    0.94
 -11   2   9    8.36    1.10
 -11   2   9    7.90    1.03
 -10   2   9    2.36    0.69
 -10  -2   9    3.43    0.77
 -10   2   9    1.56    0.57
  -9   2   9   63.22    3.56
  -9  -2   9   56.13    3.34
  -9   2   9   59.38    3.49
  -9  -2   9   52.47    3.18
  -8  -2   9    4.95    0.94
  -8   2   9    5.30    1.03
  -8  -2   9    6.10    1.09
  -7  -2   9   19.54    1.95
  -7   2   9   17.47    1.87
  -7  -2   9   17.56    1.85
   7  -2  -9   13.45    1.82
   6  -2  -9    7.33    1.59
   6   2  -9   13.31    2.21
  -6   2   9   10.71    1.45
  -6  -2   9    8.27    1.33
  -6  -2   9    9.14    1.42
   5  -2  -9    3.55    1.33
   5   2  -9    4.87    1.47
  -5  -2   9    4.08    0.97
  -5  -2   9    3.17    0.92
   4  -2  -9   26.46    2.97
  -4  -2   9   28.56    2.54
   4   2  -9   24.95    2.63
  -4  -2   9   25.03    2.37
   3  -2  -9    3.90    1.18
   3   2  -9    4.17    1.44
   3  -2  -9    3.20    1.07
  -3  -2   9    4.35    1.02
   3   2  -9    4.20    1.16
   2  -2  -9   33.91    3.20
   2   2  -9   34.51    3.42
   2  -2  -9   33.90    3.17
   2   2  -9   38.39    3.41
  -2  -2   9   34.16    2.75
   2   2  -9   35.18    3.12
   1  -2  -9   65.51    4.49
   1   2  -9   73.98    4.90
   1  -2  -9   74.88    4.84
   1   2  -9   75.77    4.68
   0  -2  -9    2.98    1.02
   0   2  -9    1.96    0.96
   0   2  -9    2.74    0.93
  -1  -2  -9   12.57    1.75
  -1   2  -9   13.77    1.97
  -1  -2  -9   12.28    1.73
  -1  -2  -9   14.90    1.87
   1   2   9   15.62    1.71
  -1   2  -9   13.98    1.79
  -2  -2  -9    2.15    0.75
  -2   2  -9    1.89    0.80
  -2  -2  -9    1.23    0.60
  -2  -2  -9    1.62    0.72
   2   2   9    1.21    0.58
  -3  -2  -9   51.26    3.15
  -3   2  -9   54.77    3.36
  -3  -2  -9   48.56    3.19
  -3  -2  -9   55.27    3.21
   3   2   9   57.61    3.20
  -4   2  -9   18.93    1.59
  -4  -2  -9   19.87    1.64
   4   2   9   20.61    1.60
  -4   2  -9   18.27    1.56
 -12   3   9   22.72    1.52
  12   3  -9   19.35    1.61
 -12  -3   9   22.49    1.59
  12  -3  -9   21.85    1.76
 -12   3   9   27.88    1.70
 -12  -3   9   25.36    1.58
 -11   3   9   33.94    2.14
 -11  -3   9   30.85    2.16
 -11  -3   9   31.11    2.10
  11  -3  -9   29.94    2.34
 -11   3   9   35.32    2.22
 -11  -3   9   32.16    2.08
 -10   3   9    5.51    0.94
 -10  -3   9    4.74    0.87
 -10   3   9    5.69    0.95
 -10  -3   9    6.13    0.95
  10  -3  -9    5.50    1.11
  -9  -3   9    1.79    0.57
   9  -3  -9    0.98    0.64
  -9   3   9    1.61    0.62
  -8  -3   9    0.13    0.35
   8  -3  -9   -0.17    0.51
  -8   3   9    0.26    0.39
  -8  -3   9   -0.12    0.49
  -7  -3   9   42.65    2.90
  -7   3   9   43.50    2.92
  -7  -3   9   39.31    2.78
   7  -3  -9   37.96    3.06
   6  -3  -9   35.53    3.15
   6   3  -9   32.01    3.36
  -6  -3   9   31.04    2.47
  -6  -3   9   28.28    2.45
   5  -3  -9    3.78    1.23
   5   3  -9    3.75    1.48
   5   3  -9    2.19    1.06
  -5  -3   9    4.60    0.98
  -5  -3   9    4.60    1.00
   4  -3  -9   38.66    3.38
   4   3  -9   33.38    3.51
   4   3  -9   31.54    2.99
  -4  -3   9   33.20    2.70
   3  -3  -9   13.37    1.97
   3   3  -9   13.14    2.16
  -3  -3   9   13.53    1.67
   3   3  -9   13.63    1.96
   2  -3  -9   49.74    3.76
   2   3  -9   55.75    4.26
   2  -3  -9   44.78    3.65
  -2  -3   9   49.49    3.30
   2   3  -9   47.09    3.70
   1   3  -9    7.26    1.57
   1  -3  -9    6.77    1.33
   1  -3  -9    6.95    1.43
   1   3  -9    9.05    1.71
   1  -3  -9    5.63    1.22
   1   3  -9    5.70    1.30
   0  -3  -9   -0.18    0.58
   0   3  -9    0.21    0.73
   0  -3  -9   -0.18    0.46
   0  -3  -9    0.72    0.56
   0   3  -9    1.07    0.75
  -1   3  -9   56.07    3.83
  -1  -3  -9   53.62    3.57
  -1  -3  -9   45.08    3.31
   1   3   9   49.48    3.21
  -1   3  -9   48.59    3.41
  -2   3  -9    0.48    0.60
  -2  -3  -9    0.42    0.42
  -2  -3  -9    0.15    0.43
   2   3   9    0.87    0.52
  -3   3  -9    5.64    1.00
   3   3   9    5.42    0.88
  -3  -3  -9    5.46    0.91
  -3  -3  -9    4.19    0.86
   4   3   9    1.94    0.48
  -4   3  -9    2.24    0.55
  -4  -3  -9    2.37    0.55
 -11   4   9   16.36    1.31
 -11  -4   9   13.83    1.29
 -11  -4   9   13.61    1.25
  11  -4  -9   15.89    1.50
 -11   4   9   16.28    1.33
 -10   4   9    9.56    1.09
 -10  -4   9    7.34    1.01
 -10   4   9    7.52    0.99
 -10  -4   9    6.85    0.92
  10  -4  -9    6.81    1.13
  -9  -4   9    7.59    1.02
   9  -4  -9    4.91    1.05
  -9   4   9    6.11    0.98
  -8  -4   9   28.56    2.16
  -8  -4   9   26.30    2.19
   8  -4  -9   33.21    2.73
  -8   4   9   34.10    2.32
   7  -4  -9   14.81    1.82
  -7  -4   9   15.66    1.64
   6  -4  -9   14.22    1.81
   6  -4  -9   15.74    2.06
   6   4  -9   18.45    2.54
  -6  -4   9   15.78    1.71
   5   4  -9    0.26    0.92
   5  -4  -9    0.61    0.67
   5   4  -9   -0.19    0.82
  -5  -4   9    0.88    0.48
   4   4  -9   18.98    2.64
   4  -4  -9   13.84    1.96
   4   4  -9   14.99    2.03
  -4  -4   9   12.84    1.62
   3  -4  -9   71.77    4.61
   3   4  -9   82.94    5.40
   3   4  -9   64.88    4.36
  -3  -4   9   75.48    4.20
   2   4  -9    0.23    0.91
   2  -4  -9    1.29    0.74
   2  -4  -9    0.34    0.44
  -2  -4   9   -0.14    0.46
   2   4  -9   -0.37    0.72
   1   4  -9    1.39    0.83
   1  -4  -9    1.48    0.73
   1   4  -9    2.22    0.97
   1  -4  -9    2.02    0.77
   1   4  -9    1.24    0.85
   0  -4  -9   15.34    1.81
   0  -4  -9   16.86    1.88
   0   4  -9   15.78    1.93
  -1   4  -9    2.72    0.97
  -1  -4  -9    2.58    0.75
  -1  -4  -9    2.32    0.71
  -2   4  -9   62.28    3.60
  -2  -4  -9   52.87    3.21
  -2  -4  -9   56.69    3.31
   2   4   9   56.04    3.16
  -3   4  -9    0.74    0.45
   3   4   9    0.94    0.39
  -3  -4  -9    0.79    0.41
 -10   5   9    4.73    0.68
  10  -5  -9    4.66    0.84
 -10  -5   9    4.36    0.69
 -10  -5   9    3.94    0.66
  -9   5   9    1.01    0.43
  -9  -5   9    1.29    0.49
  -9  -5   9    1.21    0.46
   9  -5  -9    1.25    0.57
   8  -5  -9   22.22    2.05
  -8  -5   9   22.26    1.85
  -7  -5   9   -0.25    0.47
   7  -5  -9   -0.15    0.40
   6   5  -9    4.82    1.16
   6  -5  -9    5.71    1.13
   6   5  -9    4.03    1.26
   6  -5  -9    6.22    1.23
   5   5  -9   34.59    2.99
   5  -5  -9   40.10    2.97
   5  -5  -9   48.19    3.43
   5   5  -9   51.73    3.99
   4   5  -9   -0.46    0.86
   4  -5  -9   -0.18    0.61
   4   5  -9   -0.17    0.82
   3  -5  -9   60.91    3.96
   3   5  -9   65.53    4.54
   3   5  -9   60.76    3.96
   2   5  -9    5.57    1.38
   2  -5  -9    5.73    1.15
   2   5  -9    4.76    1.13
   1   5  -9    2.04    0.87
   1  -5  -9    1.67    0.71
   1   5  -9    1.69    0.73
   1  -5  -9    1.23    0.55
   0   5  -9    4.18    0.98
   0   5  -9    5.59    1.16
   0  -5  -9    4.38    0.88
   0  -5  -9    4.58    0.90
  -1   5  -9    0.83    0.63
  -1  -5  -9    0.34    0.34
  -1  -5  -9    0.46    0.38
  -2   5  -9    1.22    0.57
   2   5   9    0.75    0.39
   9  -6  -9   10.87    1.16
  -9  -6   9   10.01    0.98
   9   6  -9    9.87    1.13
   8   6  -9    7.63    1.11
   8  -6  -9    8.93    1.13
  -8  -6   9    8.50    0.99
  -8  -6   9    6.90    0.86
   7   6  -9   -0.62    0.60
  -7  -6   9    0.30    0.31
   7  -6  -9    0.36    0.39
   6   6  -9   51.37    3.28
   6  -6  -9   52.28    3.09
   6  -6  -9   56.52    3.26
  -6  -6   9   51.83    3.00
   6   6  -9   61.27    3.83
   5   6  -9   14.55    1.70
   5  -6  -9   15.07    1.58
   5  -6  -9   16.54    1.66
   5   6  -9   15.42    1.97
   5  -6  -9   16.71    1.78
   4   6  -9    0.14    0.59
   4  -6  -9   -0.60    0.57
   4  -6  -9    0.24    0.35
   4   6  -9   -0.37    0.80
   4  -6  -9    0.15    0.48
   3   6  -9    1.25    0.83
   3  -6  -9    0.56    0.53
   3   6  -9    1.38    0.70
   3  -6  -9    0.12    0.53
   2   6  -9    9.83    1.50
   2  -6  -9    9.91    1.28
   2  -6  -9    6.27    1.00
   2   6  -9    8.63    1.28
   1  -6  -9    7.35    0.99
   1   6  -9    5.61    1.04
   0   6  -9   19.86    1.73
   0  -6  -9   14.23    1.31
  -6  -7   9   14.11    1.20
   6  -7  -9   16.59    1.38
   5   7  -9    6.99    1.12
  -5  -7   9    4.95    0.71
   5  -7  -9    4.67    0.81
   4   7  -9   29.11    2.31
   4  -7  -9   29.87    1.87
  -4  -7   9   26.61    1.73
   4  -7  -9   26.06    1.86
   3  -7  -9    7.17    0.92
   3   7  -9    5.22    1.02
   2  -7  -9   19.64    1.48
 -11   0  10    6.92    0.77
 -11   0  10    5.95    0.73
  11   0 -10    6.51    0.93
 -10   0  10   11.16    1.13
  -9   0  10    9.12    1.11
  -8   0  10   52.43    3.05
   7   0 -10   11.88    1.81
  -7   0  10   11.45    1.34
  -7   0  10   11.39    1.40
   6   0 -10   83.40    4.98
  -6   0  10   75.21    4.00
  -6   0  10   78.21    4.20
   5   0 -10    3.48    1.11
  -5   0  10    2.46    0.66
  -5   0  10    2.83    0.80
  -4   0  10   27.89    2.36
   4   0 -10   32.82    2.99
  -3   0  10   85.41    4.44
   3   0 -10   84.50    5.02
   2   0 -10   41.84    3.18
   2   0 -10   44.44    3.25
  -2   0  10   44.48    2.86
   1   0 -10    3.23    0.91
   0   0 -10    0.15    0.46
  -1   0 -10   63.21    3.55
  -2   0 -10   16.16    1.46
  -2   0 -10   17.65    1.54
 -11   1  10    2.20    0.46
 -11  -1  10    2.76    0.50
  11   1 -10    2.13    0.56
  11  -1 -10    2.45    0.59
 -11   1  10    2.83    0.51
 -10   1  10    1.54    0.47
 -10  -1  10    1.34    0.43
  10  -1 -10    1.72    0.57
 -10  -1  10    1.82    0.47
  -9   1  10    2.41    0.60
  -9  -1  10    2.22    0.58
  -8   1  10   18.47    1.68
  -8  -1  10   21.72    1.80
   7  -1 -10   54.78    3.77
   7   1 -10   56.97    3.90
  -7   1  10   54.11    3.16
  -7  -1  10   53.03    3.15
  -7   1  10   58.94    3.36
  -7  -1  10   54.28    3.21
   6  -1 -10   14.16    1.97
   6   1 -10    9.22    1.73
  -6   1  10    9.58    1.25
  -6  -1  10   11.24    1.37
  -6   1  10   13.19    1.55
  -6  -1  10   11.90    1.44
   5  -1 -10   -0.20    0.68
   5   1 -10   -0.41    0.75
  -5  -1  10    0.25    0.50
  -5   1  10    0.57    0.57
  -5  -1  10    0.27    0.43
  -4   1  10    2.55    0.78
  -4  -1  10    1.79    0.66
   4  -1 -10    2.72    1.05
   4   1 -10    4.89    1.26
  -3   1  10    2.59    0.76
  -3  -1  10    1.59    0.62
   3  -1 -10    2.38    0.95
   3   1 -10    2.10    0.98
   2   1 -10   12.58    1.79
   2  -1 -10   14.49    1.85
   2  -1 -10   14.01    1.81
   2   1 -10   16.33    1.92
  -2   1  10   12.96    1.50
  -2  -1  10   16.49    1.62
   1  -1 -10   12.31    1.64
   1   1 -10   12.29    1.63
   0  -1 -10    0.43    0.51
   0   1 -10    0.43    0.52
   0  -1 -10    1.23    0.59
   0  -1 -10    0.28    0.42
  -1  -1 -10    1.55    0.60
  -1   1 -10    1.84    0.68
  -1  -1 -10    0.67    0.39
  -1  -1 -10    1.83    0.64
  -2   1 -10   19.45    1.64
  -2   1 -10   23.78    1.74
  -2  -1 -10   24.61    1.81
 -11   2  10    0.25    0.20
 -10   2  10   21.33    1.56
  10  -2 -10   21.07    1.75
 -10  -2  10   20.49    1.48
  -9   2  10    0.37    0.35
  -9  -2  10    0.52    0.36
   9  -2 -10    0.58    0.46
  -8   2  10   19.85    1.67
  -8  -2  10   17.34    1.55
  -7   2  10    0.12    0.38
  -7  -2  10   -0.23    0.41
  -7   2  10    0.21    0.31
  -7  -2  10   -0.11    0.42
   7   2 -10   -0.36    0.61
   7  -2 -10    0.16    0.48
  -6   2  10    2.11    0.69
  -6  -2  10    1.37    0.55
  -6  -2  10    2.35    0.68
   6  -2 -10    3.74    1.02
   6   2 -10    2.74    1.00
   5  -2 -10   46.40    3.47
   5   2 -10   46.86    3.64
  -5   2  10   52.44    3.22
  -5  -2  10   43.87    2.93
   4  -2 -10    0.54    0.63
   4   2 -10    0.60    0.85
  -4   2  10    0.14    0.49
  -4  -2  10    0.91    0.49
   3  -2 -10    6.16    1.24
   3   2 -10    6.35    1.32
  -3   2  10    6.82    1.11
  -3  -2  10    6.14    1.04
   2  -2 -10   11.21    1.53
   2   2 -10   14.81    1.83
  -2   2  10   12.36    1.41
  -2  -2  10   11.25    1.31
   1  -2 -10    0.30    0.49
   1   2 -10    1.51    0.65
   1  -2 -10    1.60    0.61
   1  -2 -10    1.57    0.61
   0   2 -10   17.07    1.78
   0  -2 -10   17.46    1.74
   0  -2 -10   16.39    1.69
  -1   2 -10    1.95    0.66
  -1  -2 -10    1.17    0.46
  -1  -2 -10    1.89    0.60
  10   3 -10   17.31    1.52
 -10   3  10   21.02    1.43
  10  -3 -10   18.38    1.55
 -10  -3  10   19.10    1.40
   9   3 -10    3.43    0.80
  -9   3  10    2.82    0.57
   9  -3 -10    3.79    0.76
   8   3 -10    3.92    0.89
  -8   3  10    3.87    0.69
  -7  -3  10    7.00    0.98
  -7   3  10    6.60    1.02
   7   3 -10    4.96    1.00
   7   3 -10    7.15    1.27
   7  -3 -10    6.41    1.15
  -6   3  10   36.14    2.47
  -6  -3  10   29.19    2.18
   6   3 -10   26.01    2.36
   6  -3 -10   32.93    2.68
   6   3 -10   32.14    2.86
  -5  -3  10    2.02    0.61
   5   3 -10    1.49    0.82
   5   3 -10    2.09    0.93
   5  -3 -10    2.66    0.85
  -4  -3  10   37.39    2.57
   4   3 -10   35.51    2.81
   4  -3 -10   43.20    3.14
   4   3 -10   44.04    3.32
   3  -3 -10    6.06    1.08
  -3   3  10    5.79    0.98
  -3  -3  10    5.70    0.92
   3   3 -10    2.76    0.87
   3   3 -10    5.56    1.20
   3  -3 -10    6.47    1.15
   2  -3 -10    3.99    0.88
  -2   3  10    4.19    0.79
  -2  -3  10    3.93    0.74
   2   3 -10    4.26    0.96
   2   3 -10    2.90    0.85
   2  -3 -10    3.83    0.90
   1   3 -10   -0.38    0.43
   1   3 -10    0.27    0.44
   1  -3 -10    0.51    0.42
   1  -3 -10    0.12    0.34
   0   3 -10   -0.36    0.50
   0  -3 -10    0.11    0.31
   0  -3 -10   -0.22    0.31
  -1   3 -10    5.57    0.88
  -1  -3 -10    6.75    0.93
  -1  -3 -10    8.18    0.99
  -9  -4  10   -0.08    0.25
   9  -4 -10   -0.27    0.33
   9   4 -10    0.19    0.33
  -9   4  10   -0.06    0.19
   8  -4 -10    1.01    0.48
   8   4 -10    1.01    0.55
  -7   4  10    0.56    0.37
  -7  -4  10    0.18    0.30
   7   4 -10    0.25    0.47
   6  -4 -10   19.42    1.89
   6   4 -10   17.34    1.95
   6   4 -10   17.58    1.82
   5   4 -10    9.28    1.49
   5  -4 -10    9.00    1.30
   5   4 -10    8.16    1.31
   4  -4 -10   24.78    2.19
   4   4 -10   27.27    2.43
   4   4 -10   23.21    2.13
   3   4 -10    9.10    1.37
   3  -4 -10    6.31    1.08
   3   4 -10    6.96    1.20
   2  -4 -10   10.23    1.26
   2   4 -10   12.66    1.49
   2   4 -10    9.22    1.29
   2  -4 -10    8.95    1.15
   1   4 -10   16.66    1.58
   1  -4 -10   16.05    1.50
   0   4 -10    0.10    0.28
   0  -4 -10    0.63    0.34
  -7   5  10    1.86    0.47
   7   5 -10    2.30    0.66
  -7  -5  10    1.40    0.42
   6   5 -10   29.89    2.20
  -6  -5  10   29.03    1.89
   6   5 -10   31.62    2.35
   6  -5 -10   30.68    2.16
   5   5 -10    3.47    0.88
   5   5 -10    4.37    0.95
   5  -5 -10    6.02    0.98
   4   5 -10   60.78    3.40
   4   5 -10   67.11    3.71
   4  -5 -10   63.83    3.45
   3   5 -10   -0.43    0.69
   3   5 -10    0.12    0.45
   3  -5 -10   -0.10    0.32
   2   5 -10   -0.29    0.42
  -8   0  11   -0.19    0.26
   7   0 -11    0.11    0.32
  -7   0  11    0.15    0.23
   6   0 -11   -0.12    0.43
  -6   0  11   -0.08    0.27
   5   0 -11    0.12    0.41
  -5   0  11    0.26    0.30
   4   0 -11   -0.35    0.49
   3   0 -11    0.31    0.41
  -3   0  11   -0.22    0.39
   2   0 -11   -0.09    0.23
  -8   1  11   14.02    1.09
   7   1 -11    1.05    0.48
   7  -1 -11    1.23    0.49
  -7   1  11    0.57    0.27
  -7   1  11    1.31    0.40
  -7  -1  11    1.37    0.39
   6   1 -11    3.20    0.79
   6  -1 -11    3.34    0.76
  -6   1  11    3.26    0.61
  -6  -1  11    4.10    0.68
   5   1 -11    1.83    0.66
   5  -1 -11    2.25    0.65
  -5   1  11    1.35    0.45
  -5  -1  11    1.50    0.46
   4  -1 -11   37.12    2.50
   4   1 -11   37.88    2.56
  -4   1  11   40.69    2.29
  -4  -1  11   39.75    2.25
   3  -1 -11   14.16    1.37
   3   1 -11   12.30    1.32
  -3   1  11   12.69    1.14
  -3  -1  11   13.72    1.19
   2  -1 -11    7.97    0.98
   6  -2 -11   14.73    1.46
   6   2 -11   14.57    1.47
  -6   2  11   15.55    1.29
  -6  -2  11   14.71    1.25
   5   2 -11    2.03    0.65
   5  -2 -11    1.07    0.47
  -5   2  11    1.94    0.47
  -5  -2  11    1.67    0.46
   4   2 -11    0.32    0.37
   4  -2 -11    0.20    0.37
   4  -2 -11    0.18    0.26
  -4   2  11    0.37    0.29
  -4  -2  11    0.88    0.37
   3  -2 -11    1.58    0.48
   0   0   0    0.00    0.00
TITL exp_790_L_S_CH2_S_L_BOTIR in P2(1)/c
REM P2(1)/c (#14 in standard setting)
CELL 1.54184  12.740066   9.836084   9.211258  90.0000 109.0693  90.0000
ZERR    5.00   0.000249   0.000137   0.000175   0.0000   0.0021   0.0000
LATT  1
SYMM -x, y+1/2,-z+1/2
SFAC C H N O
UNIT 55.00 50.00 5.00 5.00
TREF
HKLF 4
END
_computing_structure_solution     'SHELXT 2014/5 (Sheldrick, 2014)'
;
_shelx_hkl_checksum     92045
_shelx_res_file
;
TITL exp_790_l_s_ch2_s_l_botir_a.res in P2(1)/c
    exp_790_l_s_ch2_s_l_botir.res
    created by SHELXL-2016/6 at 16:38:42 on 21-Mar-2026
REM Old TITL exp_790_l_s_ch2_s_l_botir_a.res in P2(1)/c
REM SHELXT solution in P2(1)/c
REM R1 0.163, Rweak 0.053, Alpha 0.013, Orientation as input
REM Formula found by SHELXT: C13 N S2
CELL 1.54184 12.7401 9.8361 9.2113 90 109.069 90
ZERR 4 0.0002 0.0001 0.0002 0 0.002 0
LATT 1
SYMM -X,0.5+Y,0.5-Z
SFAC C H N S
UNIT 24 40 32 8
EQIV $1 1-X,-0.5+Y,1.5-Z
EQIV $2 +X,0.5-Y,-0.5+Z
EQIV $3 -X,1-Y,-Z
EQIV $4 1-X,1-Y,1-Z
L.S. 10 0 0
PLAN  99
SIZE 0.18 0.12 0.1
HTAB N8 S2_$1
HTAB N8 N1_$4
HTAB N6 N7_$1
HTAB N4 N3_$3
HTAB N4 N1_$2
CONF
HTAB N2 N5_$2
BOND $H
list 4
MORE -1
fmap 2 53
acta
REM <olex2.extras>
REM <HklSrc "%.\\exp_790_L_S_CH2_S_L_BOTIR.hkl">
REM </olex2.extras>
WGHT    0.055100    0.282800
FVAR       0.58774
S2    4    0.318952    0.552531    0.905936    11.00000    0.04704    0.05171 =
         0.04681   -0.00829    0.01521    0.00188
S1    4    0.089797    0.656652    0.442947    11.00000    0.06354    0.05388 =
         0.05291   -0.00001    0.01493    0.02409
N7    3    0.471637    0.507099    0.755442    11.00000    0.04225    0.02755 =
         0.05073    0.00146    0.01548   -0.00125
N6    3    0.470179    0.284821    0.752538    11.00000    0.05123    0.02705 =
         0.06121   -0.00078    0.02378    0.00015
AFIX  43
H6    2    0.485616    0.202665    0.734751    11.00000   -1.20000
AFIX   0
N3    3    0.082265    0.508526    0.196596    11.00000    0.04428    0.04438 =
         0.04830    0.00084    0.01453    0.00577
N5    3    0.398353    0.321189    0.829065    11.00000    0.04833    0.03439 =
         0.05834   -0.00039    0.02198   -0.00477
N2    3    0.212426    0.357302    0.291144    11.00000    0.05130    0.04132 =
         0.05760    0.00000    0.02085    0.01056
AFIX  43
H2    2    0.255533    0.289118    0.295113    11.00000   -1.20000
AFIX   0
N1    3    0.212451    0.436324    0.416804    11.00000    0.05023    0.04510 =
         0.05063    0.00029    0.01508    0.01136
N8    3    0.585268    0.392348    0.632296    11.00000    0.07100    0.03871 =
         0.08461    0.00676    0.04738    0.00372
N4    3    0.117198    0.351611    0.021883    11.00000    0.06127    0.05086 =
         0.05565   -0.00570    0.02238    0.00431
C5    1    0.402035    0.454628    0.826422    11.00000    0.03933    0.03292 =
         0.04236   -0.00198    0.01011   -0.00235
C6    1    0.512400    0.395916    0.709944    11.00000    0.04045    0.03045 =
         0.04534    0.00176    0.01257   -0.00066
C1    1    0.135609    0.402935    0.163482    11.00000    0.04213    0.03877 =
         0.05325    0.00121    0.02044   -0.00256
C2    1    0.132880    0.523587    0.350247    11.00000    0.04138    0.04093 =
         0.04917    0.00253    0.01645    0.00418
C4    1    0.193380    0.560134    0.739033    11.00000    0.04584    0.05363 =
         0.05822   -0.00467    0.01882    0.00143
AFIX  23
H4C   2    0.178660    0.471254    0.691014    11.00000   -1.20000
H4D   2    0.130775    0.584750    0.771580    11.00000   -1.20000
AFIX   0
C3    1    0.205541    0.662377    0.624800    11.00000    0.06119    0.04305 =
         0.06230   -0.00515    0.02296    0.00146
AFIX  23
H3A   2    0.274469    0.645397    0.604546    11.00000   -1.20000
H3B   2    0.209829    0.752709    0.668612    11.00000   -1.20000
AFIX   0
H8A   2    0.605874    0.458528    0.609809    11.00000    0.05568
H4A   2    0.147172    0.276373    0.022367    11.00000    0.06099
H8B   2    0.597454    0.314598    0.600883    11.00000    0.07880
H4B   2    0.058003    0.383547   -0.053010    11.00000    0.07847
HKLF 4
REM  exp_790_l_s_ch2_s_l_botir_a.res in P2(1)/c
REM R1 =  0.0349 for    1927 Fo > 4sig(Fo)  and  0.0372 for all    2107 data
REM    161 parameters refined using      0 restraints
END
WGHT      0.0551      0.2828
REM Highest difference peak  0.399,  deepest hole -0.244,  1-sigma level  0.048
Q1    1   0.1264  0.5929  0.6230  11.00000  0.05    0.40
Q2    1   0.2471  0.6490  0.7314  11.00000  0.05    0.29
Q3    1   0.4399  0.4954  0.7819  11.00000  0.05    0.18
Q4    1   0.4250  0.3028  0.7869  11.00000  0.05    0.18
Q5    1   0.3629  0.5040  0.8271  11.00000  0.05    0.16
Q6    1   0.2953  0.5812  0.8037  11.00000  0.05    0.15
Q7    1   0.4624  0.5735  0.7379  11.00000  0.05    0.15
Q8    1   0.0543  0.5346  0.1667  11.00000  0.05    0.15
Q9    1   0.3637  0.6388  0.9001  11.00000  0.05    0.14
Q10   1   0.1189  0.5399  0.2507  11.00000  0.05    0.14
Q11   1   0.0728  0.5002  0.2692  11.00000  0.05    0.14
Q12   1   0.3445  0.2936  0.8424  11.00000  0.05    0.14
Q13   1   0.0215  0.6031  0.4694  11.00000  0.05    0.13
Q14   1   0.3759  0.3872  0.8100  11.00000  0.05    0.13
Q15   1   0.1192  0.5082  0.1682  11.00000  0.05    0.13
Q16   1   0.5244  0.3954  0.6199  11.00000  0.05    0.12
Q17   1   0.3491  0.3574  1.0118  11.00000  0.05    0.12
Q18   1   0.3082  0.5007  1.0166  11.00000  0.05    0.12
Q19   1   0.0450  0.5373  0.6012  11.00000  0.05    0.12
Q20   1   0.0398  0.6141  0.6659  11.00000  0.05    0.11
Q21   1   0.1308  0.3388  0.6630  11.00000  0.05    0.11
Q22   1   0.2390  0.4234  0.5209  11.00000  0.05    0.11
Q23   1   0.1814  0.3141 -0.0203  11.00000  0.05    0.11
Q24   1   0.1864  0.5508  0.1513  11.00000  0.05    0.11
Q25   1   0.0957  0.7203  0.3244  11.00000  0.05    0.11
Q26   1   0.0852  0.4005  0.5487  11.00000  0.05    0.11
Q27   1   0.4007  0.2863  0.9712  11.00000  0.05    0.10
Q28   1   0.1018  0.4702  0.5692  11.00000  0.05    0.10
Q29   1   0.2687  0.6845  0.5933  11.00000  0.05    0.10
Q30   1   0.4708  0.5593  0.6350  11.00000  0.05    0.10
Q31   1   0.5035  0.4644  0.7522  11.00000  0.05    0.10
Q32   1   0.2646  0.7441  0.6329  11.00000  0.05    0.10
Q33   1   0.4765  0.3364  0.7050  11.00000  0.05    0.10
Q34   1   0.5376  0.5501  0.8212  11.00000  0.05    0.10
Q35   1   0.1171  0.6244  0.1844  11.00000  0.05    0.10
Q36   1   0.1585  0.1422  0.0429  11.00000  0.05    0.10
Q37   1   0.4258  0.5697  0.6445  11.00000  0.05    0.09
Q38   1   0.1573  0.7639  0.6952  11.00000  0.05    0.09
Q39   1   0.5165  0.1367  0.5816  11.00000  0.05    0.09
Q40   1   0.2828  0.3164  0.3157  11.00000  0.05    0.09
Q41   1   0.6259  0.3405  0.6478  11.00000  0.05    0.09
Q42   1   0.1407  0.4027  0.1239  11.00000  0.05    0.09
Q43   1   0.3404  0.6315  0.5454  11.00000  0.05    0.09
Q44   1   0.0355  0.5764  0.7949  11.00000  0.05    0.09
Q45   1   0.0779  0.4486  0.1957  11.00000  0.05    0.09
Q46   1   0.1199  0.3072  0.3370  11.00000  0.05    0.09
Q47   1  -0.0164  0.6594  0.4010  11.00000  0.05    0.09
Q48   1   0.1258  0.5718  0.3970  11.00000  0.05    0.09
Q49   1   0.4583  0.2755  0.7176  11.00000  0.05    0.09
Q50   1  -0.0682  0.3615 -0.0172  11.00000  0.05    0.09
Q51   1   0.1248  0.8834  0.5583  11.00000  0.05    0.09
Q52   1   0.3625  0.5224  0.6913  11.00000  0.05    0.08
Q53   1   0.3595  0.2473  0.6927  11.00000  0.05    0.08
Q54   1   0.5244  0.2044  0.8036  11.00000  0.05    0.08
Q55   1   0.2967  0.7529  0.7824  11.00000  0.05    0.08
Q56   1   0.5936  0.4032  0.5233  11.00000  0.05    0.08
Q57   1   0.2611  0.5200  0.4568  11.00000  0.05    0.08
Q58   1   0.2665  0.8316  0.8255  11.00000  0.05    0.08
Q59   1   0.1422  0.4571  0.6937  11.00000  0.05    0.08
Q60   1   0.1207  0.5163  0.7663  11.00000  0.05    0.08
Q61   1   0.6781  0.4566  0.6723  11.00000  0.05    0.08
Q62   1   0.0143  0.4451  0.3361  11.00000  0.05    0.08
Q63   1   0.3131  0.3368  0.1375  11.00000  0.05    0.08
Q64   1   0.2952  0.8751  0.6459  11.00000  0.05    0.08
Q65   1   0.2986  0.9129  0.6600  11.00000  0.05    0.08
Q66   1   0.5965  0.4950  0.5403  11.00000  0.05    0.08
Q67   1   0.7254  0.4090  0.7138  11.00000  0.05    0.08
Q68   1   0.2309  0.8349  0.6779  11.00000  0.05    0.08
Q69   1   0.6024  0.4870  0.8388  11.00000  0.05    0.08
Q70   1   0.2006  0.3290  0.2964  11.00000  0.05    0.08
Q71   1   0.2186  0.5278  0.8884  11.00000  0.05    0.08
Q72   1   0.0399  0.6338  0.8218  11.00000  0.05    0.08
Q73   1   0.1199  0.4434  0.3689  11.00000  0.05    0.08
Q74   1   0.1404  0.5811  0.8615  11.00000  0.05    0.08
Q75   1   0.2798  0.1631  0.4061  11.00000  0.05    0.08
Q76   1   0.2655  0.3594  0.7424  11.00000  0.05    0.08
Q77   1   0.3617  0.7037  0.6328  11.00000  0.05    0.08
Q78   1   0.6716  0.2826  0.5953  11.00000  0.05    0.08
Q79   1   0.1366  0.6053  0.8825  11.00000  0.05    0.07
Q80   1   0.1956  0.6486  0.4790  11.00000  0.05    0.07
Q81   1   0.2414  0.5195  0.9536  11.00000  0.05    0.07
Q82   1   0.0659  0.3984  0.6163  11.00000  0.05    0.07
Q83   1   0.1429  0.4315  0.4736  11.00000  0.05    0.07
Q84   1   0.0945  0.6768  0.7933  11.00000  0.05    0.07
Q85   1   0.0655  0.7769  0.6264  11.00000  0.05    0.07
Q86   1   0.3329  0.7337  0.5240  11.00000  0.05    0.07
Q87   1   0.3988  0.2023  0.6227  11.00000  0.05    0.07
Q88   1   0.5435  0.4205  0.4831  11.00000  0.05    0.07
Q89   1   0.6270  0.3923  0.7502  11.00000  0.05    0.07
Q90   1   0.6873  0.5467  0.8547  11.00000  0.05    0.07
Q91   1   0.1432  0.6639  0.7298  11.00000  0.05    0.07
Q92   1   0.1565  0.3693  0.8012  11.00000  0.05    0.07
Q93   1   0.6782  0.3430  0.7408  11.00000  0.05    0.07
Q94   1   0.4954  0.5176  0.8843  11.00000  0.05    0.07
Q95   1   0.6246  0.1981  0.7346  11.00000  0.05    0.07
Q96   1  -0.0193  0.4742  0.1483  11.00000  0.05    0.07
Q97   1   0.1465  0.4393  0.0128  11.00000  0.05    0.07
Q98   1   0.3629  0.0934  0.5990  11.00000  0.05    0.07
Q99   1   0.1784  0.5600  1.0045  11.00000  0.05    0.07
;
_shelx_res_checksum     93332
