# Supplementary material for: Synthesis, crystal structure and Hirshfeld surface analysis of 3,3′-[ethane-1,2-diylbis(sulfanedi­yl)]bis­(1H-1,2,4-triazol-5-amine)
Source: Acta Crystallogr E Crystallogr Commun. 2026 Apr 10;82(Pt 5):446–9. doi: 10.1107/S2056989026003464 (PMC13148200; doi:10.1107/S2056989026003464)
Supplement: Supplementary file 2 [file e-82-00446-Isup3.hkl]

data_I                                                                          
_shelx_title ' exp_790_l_s_ch2_s_l_botir_a.res in P2(1)/c'                      
_shelx_refln_list_code          4                                               
_shelx_F_calc_maximum      173.15                                               
_exptl_crystal_F_000       536.00                                               
_reflns_d_resolution_high  0.8139                                               
                                                                                
loop_                                                                           
 _space_group_symop_operation_xyz                                               
 'x, y, z'                                                                      
 '-x, y+1/2, -z+1/2'                                                            
 '-x, -y, -z'                                                                   
 'x, -y-1/2, z-1/2'                                                             
                                                                                
_cell_length_a    12.7401                                                       
_cell_length_b     9.8361                                                       
_cell_length_c     9.2113                                                       
_cell_angle_alpha  90.000                                                       
_cell_angle_beta  109.069                                                       
_cell_angle_gamma  90.000                                                       
                                                                                
_shelx_F_squared_multiplier     1.000                                           
                                                                                
loop_                                                                           
 _refln_index_h                                                                 
 _refln_index_k                                                                 
 _refln_index_l                                                                 
 _refln_F_squared_calc                                                          
 _refln_F_squared_meas                                                          
 _refln_F_squared_sigma                                                         
 _refln_observed_status                                                         
   1   0   0        140.39        150.44         9.08 o                         
   2   0   0         62.80         75.03         1.89 o                         
   3   0   0      11096.24      10441.66       203.34 o                         
   4   0   0       3088.88       3396.22       195.71 o                         
   5   0   0       1667.35       1841.02        43.26 o                         
   6   0   0        322.30        335.72        14.24 o                         
   7   0   0       1164.10       1116.69        39.05 o                         
   8   0   0        291.90        230.26         6.16 o                         
   9   0   0        605.70        591.36        11.10 o                         
  10   0   0       1791.68       1740.70        30.23 o                         
  11   0   0        309.68        317.16        10.51 o                         
  12   0   0         10.16          7.47         1.39 o                         
  13   0   0         88.02         74.71         4.66 o                         
  14   0   0         32.17         30.96         2.55 o                         
   1   1   0         97.47         90.47         1.01 o                         
   2   1   0        273.77        324.49         3.26 o                         
   3   1   0         56.83         66.62         1.36 o                         
   4   1   0       2596.78       2810.53        41.66 o                         
   5   1   0          4.57          5.80         0.83 o                         
   6   1   0          5.37          8.22         1.26 o                         
   7   1   0         11.66         10.01         2.08 o                         
   8   1   0        220.52        214.61         3.95 o                         
   9   1   0        656.74        589.78         8.84 o                         
  10   1   0         16.57         15.61         1.47 o                         
  11   1   0         60.50         54.75         3.55 o                         
  12   1   0         41.79         39.01         2.85 o                         
  13   1   0         60.16         62.19         4.85 o                         
  14   1   0         29.15         22.30         1.76 o                         
   0   2   0       7856.39       8027.38        98.25 o                         
   1   2   0         82.96         68.17         1.56 o                         
   2   2   0        631.25        539.26         4.58 o                         
   3   2   0        169.91        141.80         2.27 o                         
   4   2   0        132.75        116.34         3.00 o                         
   5   2   0        263.87        303.56         7.44 o                         
   6   2   0        665.20        614.17        13.44 o                         
   7   2   0          3.66          5.05         1.05 o                         
   8   2   0        359.40        322.06         4.76 o                         
   9   2   0         32.51         36.24         1.52 o                         
  10   2   0         10.07         10.17         1.42 o                         
  11   2   0        295.63        339.98         8.92 o                         
  12   2   0          7.14          3.92         1.41 o                         
  13   2   0         29.66         29.24         2.33 o                         
  14   2   0          2.86          1.17         0.80 o                         
   1   3   0        881.62        894.76        12.60 o                         
   2   3   0       2609.64       2689.23        27.62 o                         
   3   3   0        609.22        791.57        11.40 o                         
   4   3   0        628.13        668.63        14.51 o                         
   5   3   0         19.56         18.46         1.76 o                         
   6   3   0        666.70        700.44        15.28 o                         
   7   3   0       1143.39       1142.99        12.24 o                         
   8   3   0        103.28        106.73         2.60 o                         
   9   3   0        145.28        126.11         3.04 o                         
  10   3   0         25.45         22.58         1.72 o                         
  11   3   0          5.54          4.28         0.92 o                         
  12   3   0         60.22         57.51         3.48 o                         
  13   3   0        163.55        158.37         6.31 o                         
  14   3   0          0.19          0.32         0.67 o                         
   0   4   0        843.78        931.33        21.15 o                         
   1   4   0       1097.36       1119.28        14.08 o                         
   2   4   0        119.04        165.48         3.34 o                         
   3   4   0        164.18        193.21         3.49 o                         
   4   4   0        268.62        260.46         5.39 o                         
   5   4   0        154.49        159.03         4.56 o                         
   6   4   0        511.62        478.40        11.72 o                         
   7   4   0         95.41         92.38         2.31 o                         
   8   4   0          9.35         13.20         1.12 o                         
   9   4   0          5.45          5.09         0.76 o                         
  10   4   0        117.46        122.93         3.97 o                         
  11   4   0          0.54          1.39         0.75 o                         
  12   4   0          7.38          6.15         0.97 o                         
  13   4   0         29.74         30.11         2.89 o                         
   1   5   0        496.36        507.38        11.47 o                         
   2   5   0        547.13        486.00         7.89 o                         
   3   5   0        590.39        600.03        11.51 o                         
   4   5   0        159.48        173.05         5.00 o                         
   5   5   0       1123.17       1129.20        13.45 o                         
   6   5   0        174.88        184.06         3.90 o                         
   7   5   0        642.20        668.20         9.14 o                         
   8   5   0         48.61         51.82         3.04 o                         
   9   5   0          8.65          7.70         1.30 o                         
  10   5   0        360.94        387.38         8.68 o                         
  11   5   0          7.44         11.62         1.52 o                         
  12   5   0         48.51         48.61         2.31 o                         
  13   5   0          0.43          0.92         0.45 o                         
   0   6   0       1012.85       1035.60        26.38 o                         
   1   6   0        932.49        899.59        19.08 o                         
   2   6   0        386.45        382.30         8.60 o                         
   3   6   0        158.64        144.93         3.03 o                         
   4   6   0        374.17        366.97         5.03 o                         
   5   6   0        266.29        252.79         4.00 o                         
   6   6   0        964.35        993.65        11.43 o                         
   7   6   0        199.10        200.22         3.80 o                         
   8   6   0         23.59         24.66         1.51 o                         
   9   6   0         16.91         20.83         1.78 o                         
  10   6   0         87.03         94.30         4.17 o                         
  11   6   0        198.66        220.34         6.33 o                         
  12   6   0          0.83          1.72         0.59 o                         
   1   7   0        433.35        397.01         5.60 o                         
   2   7   0        882.97        910.98        11.05 o                         
   3   7   0         36.49         40.84         1.73 o                         
   4   7   0        683.32        730.58         9.47 o                         
   5   7   0        246.10        261.03         5.00 o                         
   6   7   0        410.63        401.59         6.64 o                         
   7   7   0        105.14        104.72         3.39 o                         
   8   7   0        278.63        315.53         5.95 o                         
   9   7   0          7.00          7.56         1.12 o                         
  10   7   0         53.59         54.60         2.91 o                         
  11   7   0          0.23         -0.13         0.55 o                         
  12   7   0          9.06          8.97         0.86 o                         
   0   8   0        104.05        102.18         4.27 o                         
   1   8   0         74.59         76.15         2.60 o                         
   2   8   0        570.33        571.05         9.78 o                         
   3   8   0        265.58        272.42         4.63 o                         
   4   8   0         65.85         63.76         2.27 o                         
   5   8   0         72.29         76.13         2.51 o                         
   6   8   0         72.28         79.23         2.93 o                         
   7   8   0         17.20         21.71         1.65 o                         
   8   8   0         48.87         56.91         3.13 o                         
   9   8   0         46.45         47.30         2.66 o                         
  10   8   0         95.22         97.83         3.46 o                         
  11   8   0         37.89         35.61         1.70 o                         
   1   9   0         48.79         52.04         2.75 o                         
   2   9   0         36.45         37.26         2.10 o                         
   3   9   0        137.32        135.13         3.80 o                         
   4   9   0         55.46         51.49         2.01 o                         
   5   9   0          6.79          7.62         0.91 o                         
   6   9   0         30.57         31.01         1.71 o                         
   7   9   0          4.19          3.87         0.75 o                         
   8   9   0          9.00          8.31         1.15 o                         
   9   9   0          3.99          6.04         0.87 o                         
   0  10   0        187.57        206.87         8.96 o                         
   1  10   0        193.66        207.58         7.09 o                         
   2  10   0        414.22        444.81        14.70 o                         
   3  10   0        168.49        176.97         3.67 o                         
   4  10   0         63.88         61.74         3.02 o                         
   5  10   0          1.47          1.00         0.68 o                         
   6  10   0         15.87         13.50         1.17 o                         
   7  10   0         46.31         49.68         2.67 o                         
   8  10   0        135.42        126.04         6.98 o                         
   1  11   0         11.06         16.74         1.27 o                         
   2  11   0          9.00          9.21         0.97 o                         
   3  11   0          0.20          0.66         0.90 o                         
   4  11   0         71.91         63.15         3.54 o                         
   5  11   0          0.53          0.38         0.85 o                         
   6  11   0          1.42          2.14         0.98 o                         
   0  12   0          4.18          4.71         0.82 o                         
   1  12   0         69.86         71.73         1.97 o                         
 -15   1   1        121.95         97.69         4.37 o                         
 -14   1   1         64.95         58.22         4.30 o                         
 -13   1   1         47.60         44.18         3.08 o                         
 -12   1   1         58.42         60.70         5.04 o                         
 -11   1   1        473.75        456.33        10.74 o                         
 -10   1   1          0.82          0.39         0.46 o                         
  -9   1   1         81.39         71.93         2.50 o                         
  -8   1   1        173.77        200.23         5.52 o                         
  -7   1   1        256.86        255.04         8.87 o                         
  -6   1   1       1092.85       1166.52        17.57 o                         
  -5   1   1        811.75        813.99        14.52 o                         
  -4   1   1         92.20         86.21         3.43 o                         
  -3   1   1       7972.60       7404.11        83.80 o                         
  -2   1   1       6613.57       6349.84        63.11 o                         
  -1   1   1        981.84        928.09        10.48 o                         
   0   1   1          8.17         14.63         0.53 o                         
   1   1   1        717.31        803.19         7.22 o                         
   2   1   1       8699.28       9014.65        89.88 o                         
   3   1   1        783.97        900.41        10.42 o                         
   4   1   1        745.23        838.72        10.74 o                         
   5   1   1       1238.08       1190.10        22.46 o                         
   6   1   1        792.67        775.11        12.59 o                         
   7   1   1       2464.01       2412.20        50.59 o                         
   8   1   1         12.50         13.02         0.98 o                         
   9   1   1          3.25          2.15         0.56 o                         
  10   1   1          4.68          4.48         1.27 o                         
  11   1   1         50.90         59.30         3.75 o                         
  12   1   1          0.66          0.72         0.90 o                         
  13   1   1        163.93        149.57         4.66 o                         
  14   1   1        118.09         98.14         2.96 o                         
 -14   2   1          8.76         10.34         1.09 o                         
 -13   2   1         12.20         15.14         1.82 o                         
 -12   2   1        348.38        380.59         9.49 o                         
 -11   2   1         55.99         57.40         5.38 o                         
 -10   2   1         49.19         35.62         2.03 o                         
  -9   2   1        757.17        758.10        10.73 o                         
  -8   2   1        201.74        201.69         4.03 o                         
  -7   2   1       1365.92       1425.99        28.02 o                         
  -6   2   1       2028.31       2122.88        34.89 o                         
  -5   2   1          6.35          4.51         0.63 o                         
  -4   2   1        670.77        743.53        11.33 o                         
  -3   2   1      12631.37      12085.21       136.76 o                         
  -2   2   1      26780.99      23958.41       238.38 o                         
  -1   2   1        503.77        492.28         6.51 o                         
   0   2   1         11.94         13.89         0.61 o                         
   1   2   1       7963.63       7752.92        73.48 o                         
   2   2   1       1405.25       1462.59        22.28 o                         
   3   2   1       5550.24       5593.73        69.15 o                         
   4   2   1        275.57        282.43         4.16 o                         
   5   2   1        441.61        395.37         6.57 o                         
   6   2   1        261.73        227.11         6.54 o                         
   7   2   1       1784.20       1764.99        21.04 o                         
   8   2   1        252.06        232.01         4.63 o                         
   9   2   1        187.68        195.14         3.90 o                         
  10   2   1        179.70        189.17         5.05 o                         
  11   2   1          5.58          5.78         1.16 o                         
  12   2   1         19.80         18.03         1.73 o                         
  13   2   1          2.07          1.12         0.70 o                         
  14   2   1          1.68          1.29         0.62 o                         
 -14   3   1          2.17          1.69         0.85 o                         
 -13   3   1          0.27         -0.22         0.78 o                         
 -12   3   1        205.64        220.31         8.06 o                         
 -11   3   1          9.82          9.57         1.26 o                         
 -10   3   1        158.01        160.32         4.57 o                         
  -9   3   1        165.83        169.42         3.68 o                         
  -8   3   1        211.13        201.35         4.14 o                         
  -7   3   1       1508.24       1457.93        25.00 o                         
  -6   3   1         53.20         47.50         2.24 o                         
  -5   3   1        880.49        839.40        15.99 o                         
  -4   3   1         43.82         63.51         2.69 o                         
  -3   3   1        979.11        983.25        12.54 o                         
  -2   3   1        142.94        164.53         3.00 o                         
  -1   3   1        107.88         84.53         2.04 o                         
   0   3   1       2700.36       2713.88        27.80 o                         
   1   3   1        671.50        645.25         8.44 o                         
   2   3   1         90.89        100.80         2.28 o                         
   3   3   1        125.09        123.74         3.03 o                         
   4   3   1         23.75         21.88         1.25 o                         
   5   3   1        462.52        473.62         7.82 o                         
   6   3   1        410.80        389.40        14.64 o                         
   7   3   1         52.93         43.37         1.65 o                         
   8   3   1        989.05        951.35        12.22 o                         
   9   3   1          8.32          8.09         0.86 o                         
  10   3   1        230.43        252.88         6.63 o                         
  11   3   1         99.08        106.73         4.11 o                         
  12   3   1         86.17         88.07         3.65 o                         
  13   3   1        103.00         98.80         4.76 o                         
 -14   4   1          3.95          2.91         0.88 o                         
 -13   4   1        179.26        183.38         5.24 o                         
 -12   4   1          4.63          4.27         0.82 o                         
 -11   4   1         32.24         30.49         2.06 o                         
 -10   4   1        160.49        157.36         4.53 o                         
  -9   4   1        180.03        174.44         4.76 o                         
  -8   4   1       1524.48       1496.94        17.60 o                         
  -7   4   1          9.89         11.38         0.74 o                         
  -6   4   1         38.31         49.86         3.38 o                         
  -5   4   1        466.77        450.67        13.37 o                         
  -4   4   1        694.93        717.51        18.04 o                         
  -3   4   1        124.05         98.48         2.69 o                         
  -2   4   1         11.75         15.39         0.80 o                         
  -1   4   1       2662.11       2631.70        33.65 o                         
   0   4   1       1347.85       1413.77        18.75 o                         
   1   4   1       3948.18       4186.70        57.62 o                         
   2   4   1        333.36        310.48         5.44 o                         
   3   4   1          8.71         14.28         1.21 o                         
   4   4   1       1264.30       1269.02        25.31 o                         
   5   4   1         81.40         81.28         4.61 o                         
   6   4   1        321.78        300.24         5.71 o                         
   7   4   1         35.94         33.32         1.85 o                         
   8   4   1        149.49        149.60         3.94 o                         
   9   4   1        788.04        848.34        13.95 o                         
  10   4   1         26.54         27.94         1.68 o                         
  11   4   1         22.57         23.52         1.93 o                         
  12   4   1          0.97          0.82         0.59 o                         
  13   4   1         10.50         13.24         1.32 o                         
 -13   5   1          2.65          2.31         0.76 o                         
 -12   5   1        211.45        200.62         6.75 o                         
 -11   5   1        116.97        126.86         4.85 o                         
 -10   5   1         45.04         46.34         2.97 o                         
  -9   5   1        430.66        443.33        10.70 o                         
  -8   5   1         39.76         32.86         1.43 o                         
  -7   5   1        277.25        295.51         5.11 o                         
  -6   5   1          0.08          0.75         0.37 o                         
  -5   5   1          0.28          5.68         2.91 o                         
  -4   5   1       2315.36       2510.22        46.95 o                         
  -3   5   1         74.42         95.21         2.93 o                         
  -2   5   1       1582.44       1762.45        29.01 o                         
  -1   5   1        940.49        968.88        17.10 o                         
   0   5   1         16.14         26.57         1.59 o                         
   1   5   1         65.84         63.93         2.30 o                         
   2   5   1        468.19        511.97         9.11 o                         
   3   5   1        306.28        328.07        12.06 o                         
   4   5   1        656.65        727.82        16.36 o                         
   5   5   1        740.94        776.61         9.50 o                         
   6   5   1        148.46        155.81         3.61 o                         
   7   5   1         16.35         17.73         1.27 o                         
   8   5   1         69.31         79.07         3.84 o                         
   9   5   1         10.62         12.50         1.66 o                         
  10   5   1          4.33          3.98         1.12 o                         
  11   5   1         63.36         53.19         2.57 o                         
  12   5   1         37.29         36.22         1.83 o                         
 -13   6   1          3.98          4.26         0.76 o                         
 -12   6   1          0.49         -0.39         0.57 o                         
 -11   6   1         11.92         11.16         1.32 o                         
 -10   6   1         61.28         71.97         3.65 o                         
  -9   6   1        124.43        133.79         6.76 o                         
  -8   6   1        679.75        712.60        11.20 o                         
  -7   6   1         31.07         30.14         1.53 o                         
  -6   6   1         20.64         16.90         0.97 o                         
  -5   6   1        119.92        125.74         2.71 o                         
  -4   6   1       1126.41       1127.52        12.31 o                         
  -3   6   1        334.75        358.89         8.41 o                         
  -2   6   1         55.77         42.02         2.69 o                         
  -1   6   1        539.72        534.31        12.83 o                         
   0   6   1          4.16         13.74         1.56 o                         
   1   6   1        938.22        949.27        15.60 o                         
   2   6   1         46.58         48.74         2.79 o                         
   3   6   1        128.07        138.24         2.95 o                         
   4   6   1        171.42        156.04         2.94 o                         
   5   6   1        127.40        142.95         2.77 o                         
   6   6   1        295.22        306.71         4.94 o                         
   7   6   1        284.26        286.67         5.26 o                         
   8   6   1          1.88          2.29         0.75 o                         
   9   6   1        161.54        160.14         5.00 o                         
  10   6   1          3.00          4.12         0.98 o                         
  11   6   1          7.98          8.72         1.62 o                         
  12   6   1         90.97         85.18         4.50 o                         
 -12   7   1         72.86         73.06         2.71 o                         
 -11   7   1          0.48          0.37         0.56 o                         
 -10   7   1          8.16          9.78         1.33 o                         
  -9   7   1        210.92        230.78         6.20 o                         
  -8   7   1         11.65         14.00         1.18 o                         
  -7   7   1         40.51         40.65         2.04 o                         
  -6   7   1          3.75          3.36         0.66 o                         
  -5   7   1        245.46        241.64         4.85 o                         
  -4   7   1        306.05        305.64         5.06 o                         
  -3   7   1          4.59          4.44         0.74 o                         
  -2   7   1         39.49         47.07         1.79 o                         
  -1   7   1        263.64        260.31         5.69 o                         
   0   7   1        444.95        436.21         6.32 o                         
   1   7   1        476.66        479.40         6.19 o                         
   2   7   1         33.43         31.26         1.29 o                         
   3   7   1        425.51        428.76         6.41 o                         
   4   7   1          7.95          7.83         0.78 o                         
   5   7   1        170.93        176.58         3.27 o                         
   6   7   1          2.21          2.50         0.61 o                         
   7   7   1          9.32          8.30         0.85 o                         
   8   7   1        265.08        286.58         5.91 o                         
   9   7   1         78.57         86.43         3.35 o                         
  10   7   1         16.25         18.40         1.59 o                         
  11   7   1          2.49          0.86         0.44 o                         
 -11   8   1         10.82         11.82         1.05 o                         
 -10   8   1         52.77         53.44         3.05 o                         
  -9   8   1         59.43         73.03         3.32 o                         
  -8   8   1          2.60          1.93         0.79 o                         
  -7   8   1         43.27         43.52         2.29 o                         
  -6   8   1        147.88        147.25         4.35 o                         
  -5   8   1          5.29          6.11         0.95 o                         
  -4   8   1        426.22        444.96        11.99 o                         
  -3   8   1        574.00        568.76        12.34 o                         
  -2   8   1        462.08        444.60         9.97 o                         
  -1   8   1        789.75        788.16        12.06 o                         
   0   8   1         45.39         36.03         2.43 o                         
   1   8   1        213.74        212.11         4.37 o                         
   2   8   1        502.66        481.22         6.55 o                         
   3   8   1         97.51         96.32         2.82 o                         
   4   8   1        694.63        732.00         9.83 o                         
   5   8   1         18.03         18.06         1.27 o                         
   6   8   1        157.84        160.73         3.53 o                         
   7   8   1        432.68        486.00         9.33 o                         
   8   8   1        159.09        176.54         4.98 o                         
   9   8   1          5.54          6.41         1.17 o                         
  10   8   1         15.71         16.88         4.98 o                         
 -10   9   1         66.20         63.00         3.94 o                         
  -9   9   1         47.36         48.08         2.38 o                         
  -8   9   1        191.28        212.61         6.88 o                         
  -7   9   1        155.61        158.87         3.88 o                         
  -6   9   1         18.17         22.47         1.49 o                         
  -5   9   1         85.43         87.19         2.76 o                         
  -4   9   1         13.56         11.80         1.56 o                         
  -3   9   1        181.63        198.50         5.15 o                         
  -2   9   1         28.26         24.73         1.78 o                         
  -1   9   1       1190.16       1231.63        21.08 o                         
   0   9   1          1.15          3.44         1.06 o                         
   1   9   1         34.39         35.93         2.10 o                         
   2   9   1         86.99         87.34         2.79 o                         
   3   9   1        310.24        319.26         8.13 o                         
   4   9   1          7.18          6.71         0.88 o                         
   5   9   1         61.46         59.55         2.21 o                         
   6   9   1        247.34        274.31         6.67 o                         
   7   9   1         41.84         45.07         2.05 o                         
   8   9   1         20.69         17.31         1.66 o                         
   9   9   1        117.71        122.49         4.13 o                         
  -8  10   1          0.22          0.33         0.68 o                         
  -7  10   1         20.51         20.21         1.75 o                         
  -6  10   1         30.43         27.44         2.70 o                         
  -5  10   1          5.35          5.16         1.02 o                         
  -4  10   1          0.08          0.63         0.87 o                         
  -3  10   1         71.27         78.86         2.92 o                         
  -2  10   1          8.29         12.91         1.31 o                         
  -1  10   1          0.27          0.38         0.74 o                         
   0  10   1         63.82         71.22         2.62 o                         
   1  10   1          2.47          1.69         0.80 o                         
   2  10   1          9.04          8.56         1.00 o                         
   3  10   1          5.73          5.67         1.00 o                         
   4  10   1          4.63          3.19         0.89 o                         
   5  10   1          3.92          3.45         1.08 o                         
   6  10   1          5.61          5.74         1.79 o                         
   7  10   1         32.98         31.06         3.39 o                         
  -6  11   1        117.97         98.11         4.15 o                         
  -5  11   1          0.19          0.89         1.30 o                         
  -4  11   1         39.04         37.13         2.78 o                         
  -3  11   1          0.21          0.41         0.51 o                         
  -2  11   1          7.15          6.66         0.73 o                         
  -1  11   1         74.91         75.56         2.38 o                         
   0  11   1         16.58         19.17         1.14 o                         
   1  11   1          1.47          2.24         0.55 o                         
   2  11   1         20.94         17.65         1.04 o                         
   3  11   1         53.33         47.26         2.56 o                         
   4  11   1          2.89          1.96         0.70 o                         
   5  11   1         56.79         55.23         3.09 o                         
  -1  12   1          7.87          7.31         0.73 o                         
   0  12   1         80.16         85.77         2.40 o                         
 -15   0   2         63.90         57.38         4.98 o                         
 -14   0   2          4.17          6.36         1.48 o                         
 -13   0   2        287.50        292.24        10.83 o                         
 -12   0   2        729.12        734.66        21.48 o                         
 -11   0   2          9.98         14.79         3.42 o                         
 -10   0   2        302.80        295.14         7.82 o                         
  -9   0   2       2859.56       2922.71        54.84 o                         
  -8   0   2         24.91         39.85         3.22 o                         
  -7   0   2        245.80        278.33        11.56 o                         
  -6   0   2        412.47        469.85        13.29 o                         
  -5   0   2       1739.42       1475.98        27.59 o                         
  -4   0   2       4819.01       4439.72        78.06 o                         
  -3   0   2        627.92        684.78        22.84 o                         
  -2   0   2       1442.43       1492.62        46.46 o                         
  -1   0   2          7.20          7.24         0.47 o                         
   0   0   2       4610.25       4826.13       148.65 o                         
   1   0   2      29981.27      28564.41       380.69 o                         
   2   0   2      10258.38      11011.83       190.85 o                         
   3   0   2      10644.95      10514.63       182.39 o                         
   4   0   2        742.21        772.13        15.60 o                         
   5   0   2        973.88        987.43        19.80 o                         
   6   0   2        387.86        351.70        11.11 o                         
   7   0   2         38.00         36.24         2.22 o                         
   8   0   2        215.28        228.64         7.96 o                         
   9   0   2         36.70         37.05         2.50 o                         
  10   0   2        199.81        202.56         8.78 o                         
  11   0   2         49.86         43.79         3.70 o                         
  12   0   2         39.90         35.26         4.26 o                         
  13   0   2        131.09        117.97         6.59 o                         
 -15   1   2          0.12         -0.45         0.52 o                         
 -14   1   2          5.66          4.67         1.04 o                         
 -13   1   2         57.40         64.64         4.61 o                         
 -12   1   2         29.61         31.77         2.82 o                         
 -11   1   2          4.22          5.91         1.12 o                         
 -10   1   2         66.71         60.81         2.43 o                         
  -9   1   2          2.79          3.12         0.67 o                         
  -8   1   2        262.51        269.60         6.05 o                         
  -7   1   2         81.53         85.38         3.53 o                         
  -6   1   2          1.83          0.83         0.41 o                         
  -5   1   2       1539.65       1546.09        22.32 o                         
  -4   1   2       1039.54        976.76        17.61 o                         
  -3   1   2       1307.49       1336.06        21.86 o                         
  -2   1   2        607.42        522.00         7.14 o                         
  -1   1   2       1988.29       1846.17        18.90 o                         
   0   1   2        524.38        473.40         5.69 o                         
   1   1   2        106.46         83.68         1.50 o                         
   2   1   2       1672.52       1739.74        20.56 o                         
   3   1   2        237.62        256.25         5.00 o                         
   4   1   2        974.77        956.49        13.28 o                         
   5   1   2       3822.83       3875.32        49.20 o                         
   6   1   2          3.91          4.16         0.70 o                         
   7   1   2        105.62         88.79         2.26 o                         
   8   1   2        100.35        100.06         2.87 o                         
   9   1   2        179.58        191.18         5.52 o                         
  10   1   2         13.67         13.35         1.58 o                         
  11   1   2          0.03          0.69         0.88 o                         
  12   1   2         80.30         77.62         3.35 o                         
  13   1   2          5.08          4.31         0.85 o                         
 -15   2   2         18.94         17.89         1.75 o                         
 -14   2   2          5.54          2.97         0.91 o                         
 -13   2   2          3.60          2.58         0.90 o                         
 -12   2   2        101.60        104.74         4.40 o                         
 -11   2   2        217.82        217.98         5.99 o                         
 -10   2   2        780.86        762.52        11.80 o                         
  -9   2   2         53.51         50.14         1.98 o                         
  -8   2   2         50.46         54.05         1.80 o                         
  -7   2   2        409.77        384.86         6.89 o                         
  -6   2   2        569.61        577.12         9.00 o                         
  -5   2   2       1325.65       1278.24        19.47 o                         
  -4   2   2        927.46        933.29        11.71 o                         
  -3   2   2       3828.91       3792.98        58.42 o                         
  -2   2   2         35.65         23.57         0.69 o                         
  -1   2   2       7230.69       6752.35        71.79 o                         
   0   2   2       1212.61       1254.07        13.23 o                         
   1   2   2         45.63         57.49         1.27 o                         
   2   2   2       2920.45       3213.89        46.07 o                         
   3   2   2          9.39          7.68         0.93 o                         
   4   2   2        412.61        396.44         7.35 o                         
   5   2   2          8.86          6.48         0.89 o                         
   6   2   2         59.95         58.08         2.39 o                         
   7   2   2        548.04        535.20         8.09 o                         
   8   2   2         22.15         24.30         1.51 o                         
   9   2   2          0.10          0.29         0.65 o                         
  10   2   2        134.53        129.82         3.77 o                         
  11   2   2         19.15         22.64         1.60 o                         
  12   2   2        118.52        122.69         4.88 o                         
  13   2   2          4.23          4.45         0.73 o                         
 -14   3   2          3.65          4.50         1.02 o                         
 -13   3   2         10.56         12.19         1.30 o                         
 -12   3   2         15.27         16.37         1.75 o                         
 -11   3   2        704.75        713.44        17.35 o                         
 -10   3   2         93.38         90.31         2.70 o                         
  -9   3   2         26.18         31.25         1.51 o                         
  -8   3   2          7.06          8.51         0.65 o                         
  -7   3   2        135.36        133.90         4.37 o                         
  -6   3   2        542.88        641.18        12.27 o                         
  -5   3   2       2812.35       2817.78        44.42 o                         
  -4   3   2         26.59         32.59         1.43 o                         
  -3   3   2        233.08        235.72         3.93 o                         
  -2   3   2         20.50         15.41         0.90 o                         
  -1   3   2        456.94        536.45         7.16 o                         
   0   3   2       2610.09       2672.87        40.66 o                         
   1   3   2        226.85        265.82         4.58 o                         
   2   3   2        198.37        180.18         5.43 o                         
   3   3   2        475.11        474.34        13.40 o                         
   4   3   2       2006.61       1960.99        45.80 o                         
   5   3   2        403.05        423.44        13.16 o                         
   6   3   2        168.31        165.33         3.82 o                         
   7   3   2        275.67        294.55         5.84 o                         
   8   3   2        214.45        205.20         4.51 o                         
   9   3   2        131.27        128.36         3.47 o                         
  10   3   2         65.15         66.39         2.60 o                         
  11   3   2          6.82          5.78         0.86 o                         
  12   3   2         66.42         74.82         2.75 o                         
  13   3   2         11.55          7.73         0.96 o                         
 -14   4   2         55.33         48.28         2.48 o                         
 -13   4   2          0.05         -0.58         0.63 o                         
 -12   4   2          1.02          1.52         0.76 o                         
 -11   4   2        398.90        424.67        10.18 o                         
 -10   4   2        204.20        211.95         6.57 o                         
  -9   4   2        345.81        353.30         6.43 o                         
  -8   4   2         61.42         55.93         1.95 o                         
  -7   4   2          0.84          0.62         0.35 o                         
  -6   4   2       1313.58       1296.67        22.82 o                         
  -5   4   2       3817.03       3975.42        78.74 o                         
  -4   4   2        339.32        362.41         6.19 o                         
  -3   4   2       1519.00       1530.05        18.94 o                         
  -2   4   2       1488.72       1678.79        22.13 o                         
  -1   4   2        346.06        365.67         6.50 o                         
   0   4   2       1633.47       1721.19        27.70 o                         
   1   4   2        195.17        198.45         7.15 o                         
   2   4   2       1382.56       1447.79        24.44 o                         
   3   4   2         76.54         77.05         4.28 o                         
   4   4   2         59.86         83.38         5.78 o                         
   5   4   2         16.76         15.45         0.84 o                         
   6   4   2         32.49         31.50         1.32 o                         
   7   4   2        167.94        153.30         3.48 o                         
   8   4   2        131.52        131.59         3.48 o                         
   9   4   2         98.85        104.14         3.30 o                         
  10   4   2         92.85         99.41         4.54 o                         
  11   4   2         50.19         55.54         2.51 o                         
  12   4   2         24.21         21.85         1.54 o                         
 -14   5   2         63.60         54.06         7.66 o                         
 -13   5   2         23.92         26.02         1.75 o                         
 -12   5   2        110.79        125.89         5.20 o                         
 -11   5   2        309.77        338.41        10.05 o                         
 -10   5   2         49.50         53.38         3.55 o                         
  -9   5   2        428.54        442.73         8.59 o                         
  -8   5   2         15.86         13.58         0.97 o                         
  -7   5   2        425.96        416.70         5.84 o                         
  -6   5   2        228.38        215.77         3.80 o                         
  -5   5   2        325.95        297.23         7.31 o                         
  -4   5   2        203.04        209.27         6.18 o                         
  -3   5   2        394.92        416.27         7.78 o                         
  -2   5   2       4322.06       4476.86        69.76 o                         
  -1   5   2       1402.25       1434.63        24.05 o                         
   0   5   2        108.86        100.17         3.03 o                         
   1   5   2         24.38         18.65         1.44 o                         
   2   5   2          4.09          5.11         1.11 o                         
   3   5   2        484.50        469.64        11.79 o                         
   4   5   2          5.58          3.99         0.57 o                         
   5   5   2         65.35         52.11         1.79 o                         
   6   5   2       2049.10       1952.88        25.31 o                         
   7   5   2          0.78          0.78         0.69 o                         
   8   5   2        417.70        424.70         9.17 o                         
   9   5   2         14.05         14.62         1.83 o                         
  10   5   2        101.82        114.65         4.47 o                         
  11   5   2        126.70        126.83         4.97 o                         
  12   5   2          2.65          3.84         0.93 o                         
 -13   6   2         16.73         17.35         1.98 o                         
 -12   6   2          1.61          1.21         0.64 o                         
 -11   6   2         11.24         15.12         1.56 o                         
 -10   6   2         98.06        111.15         4.52 o                         
  -9   6   2         15.08         17.02         1.61 o                         
  -8   6   2         12.28         10.27         1.41 o                         
  -7   6   2        372.46        387.76         7.73 o                         
  -6   6   2          3.98          4.98         0.78 o                         
  -5   6   2        135.83        114.84         3.84 o                         
  -4   6   2        271.83        249.40         5.47 o                         
  -3   6   2        785.53        779.85        10.64 o                         
  -2   6   2        136.46        142.53         4.16 o                         
  -1   6   2        535.10        497.37         8.52 o                         
   0   6   2         35.90         24.62         1.38 o                         
   1   6   2        181.38        192.26         4.98 o                         
   2   6   2        471.53        458.81         6.46 o                         
   3   6   2        130.14        130.78         3.32 o                         
   4   6   2        107.52        106.26         3.00 o                         
   5   6   2        298.31        298.52         5.36 o                         
   6   6   2        147.76        143.58         3.95 o                         
   7   6   2        204.39        209.05         4.90 o                         
   8   6   2         55.30         52.94         2.51 o                         
   9   6   2         42.79         43.12         2.17 o                         
  10   6   2          0.94          1.14         0.67 o                         
  11   6   2         16.47         19.99         1.56 o                         
 -12   7   2          1.09          0.59         0.57 o                         
 -11   7   2         50.25         44.30         3.52 o                         
 -10   7   2          4.10          3.51         0.83 o                         
  -9   7   2         24.00         24.13         1.68 o                         
  -8   7   2         52.62         52.11         2.96 o                         
  -7   7   2         16.29         18.01         1.62 o                         
  -6   7   2        139.42        130.10         4.04 o                         
  -5   7   2       1007.00        958.32        18.61 o                         
  -4   7   2         24.96         20.16         1.70 o                         
  -3   7   2        502.42        528.00        12.45 o                         
  -2   7   2        461.05        490.55         9.70 o                         
  -1   7   2        499.35        523.09         8.10 o                         
   0   7   2         19.78         23.98         1.41 o                         
   1   7   2         30.47         35.64         1.40 o                         
   2   7   2          0.39          1.78         0.52 o                         
   3   7   2          4.45          3.61         0.64 o                         
   4   7   2         69.35         74.54         2.33 o                         
   5   7   2        542.77        577.60         9.12 o                         
   6   7   2        149.04        167.12         3.85 o                         
   7   7   2         15.60         15.15         1.14 o                         
   8   7   2         16.66         14.59         1.58 o                         
   9   7   2        243.92        271.89         6.22 o                         
  10   7   2          2.78          3.51         0.97 o                         
 -11   8   2         19.26         20.88         1.62 o                         
 -10   8   2         31.80         38.10         2.22 o                         
  -9   8   2        258.32        270.60         7.20 o                         
  -8   8   2         10.45         10.77         1.25 o                         
  -7   8   2         57.79         54.21         3.10 o                         
  -6   8   2         62.89         66.18         3.53 o                         
  -5   8   2         16.43         15.60         1.57 o                         
  -4   8   2         15.95         22.23         1.67 o                         
  -3   8   2         23.56         20.48         1.61 o                         
  -2   8   2        105.31         95.03         2.96 o                         
  -1   8   2        400.88        385.78         6.81 o                         
   0   8   2        130.05        128.79         4.14 o                         
   1   8   2        182.00        199.41         4.50 o                         
   2   8   2         98.32        104.01         3.15 o                         
   3   8   2          8.86          9.80         1.09 o                         
   4   8   2        241.12        256.20         5.68 o                         
   5   8   2        330.15        346.12         6.36 o                         
   6   8   2          4.21          4.64         0.78 o                         
   7   8   2          5.73          6.38         0.87 o                         
   8   8   2          0.39          0.99         0.57 o                         
   9   8   2          0.06         -0.43         0.57 o                         
 -10   9   2          2.40          2.24         1.69 o                         
  -9   9   2         94.40         79.87         4.41 o                         
  -8   9   2         34.55         30.57         2.03 o                         
  -7   9   2          1.32          2.94         0.93 o                         
  -6   9   2         81.23         83.67         3.71 o                         
  -5   9   2          0.26          1.31         0.76 o                         
  -4   9   2          0.12          0.88         0.79 o                         
  -3   9   2          9.45         12.84         1.46 o                         
  -2   9   2          2.96          3.00         0.82 o                         
  -1   9   2         51.03         52.68         2.53 o                         
   0   9   2         20.72         22.33         1.70 o                         
   1   9   2          0.29         -0.04         0.69 o                         
   2   9   2          1.44          1.67         0.61 o                         
   3   9   2         42.64         41.19         2.42 o                         
   4   9   2         36.87         37.25         1.93 o                         
   5   9   2         53.99         55.81         2.44 o                         
   6   9   2         99.46        100.49         3.47 o                         
   7   9   2          4.60          7.90         1.73 o                         
   8   9   2          0.37          0.26         0.96 o                         
  -8  10   2         45.21         36.99         3.94 o                         
  -7  10   2         49.31         46.95         2.24 o                         
  -6  10   2          5.66          5.29         1.01 o                         
  -5  10   2        306.85        291.04         7.21 o                         
  -4  10   2        235.13        259.00         8.12 o                         
  -3  10   2         56.42         51.84         2.17 o                         
  -2  10   2        110.39        106.30         3.19 o                         
  -1  10   2        195.53        212.26         4.76 o                         
   0  10   2        430.54        451.01         7.79 o                         
   1  10   2        140.76        138.86         4.12 o                         
   2  10   2        189.41        212.66         4.57 o                         
   3  10   2          2.17          2.56         1.02 o                         
   4  10   2        134.29        136.05         5.02 o                         
   5  10   2        447.02        468.29        13.61 o                         
   6  10   2          5.32          6.46         1.14 o                         
  -6  11   2         14.34         12.93         1.37 o                         
  -5  11   2        100.62         93.43         3.44 o                         
  -4  11   2          8.43          5.72         1.00 o                         
  -3  11   2        221.84        232.78         6.48 o                         
  -2  11   2         20.66         23.43         1.27 o                         
  -1  11   2         32.88         32.49         1.49 o                         
   0  11   2          7.26          5.04         0.75 o                         
   1  11   2          2.54          2.35         0.61 o                         
   2  11   2          0.50          0.30         0.81 o                         
   3  11   2          5.28          4.27         1.07 o                         
   4  11   2         65.59         67.28         3.36 o                         
 -15   1   3         29.04         26.60         1.90 o                         
 -14   1   3          0.04          0.01         0.89 o                         
 -13   1   3        247.99        245.25        10.41 o                         
 -12   1   3          2.31          1.90         1.03 o                         
 -11   1   3         21.85         18.52         1.89 o                         
 -10   1   3        490.16        469.81         8.17 o                         
  -9   1   3        260.08        276.53         4.86 o                         
  -8   1   3         13.67         12.57         1.21 o                         
  -7   1   3        415.39        399.57        12.40 o                         
  -6   1   3        646.57        624.68        10.47 o                         
  -5   1   3       1716.20       1644.73        25.61 o                         
  -4   1   3       1536.49       1602.59        29.04 o                         
  -3   1   3         28.15         13.82         1.27 o                         
  -2   1   3        730.93        629.55        10.85 o                         
  -1   1   3          6.69          7.93         0.56 o                         
   0   1   3         71.82         92.57         2.06 o                         
   1   1   3         17.17         17.34         0.81 o                         
   2   1   3       2579.28       2591.04        40.52 o                         
   3   1   3       2987.71       3135.75        54.10 o                         
   4   1   3       3525.39       3604.69        65.21 o                         
   5   1   3         80.82         91.53         3.40 o                         
   6   1   3         52.01         59.51         2.94 o                         
   7   1   3        391.53        366.78         6.33 o                         
   8   1   3        102.08         95.55         3.72 o                         
   9   1   3          8.69          7.13         1.12 o                         
  10   1   3         72.52         76.46         4.18 o                         
  11   1   3         39.26         41.77         2.86 o                         
  12   1   3        159.67        162.14         6.66 o                         
 -15   2   3         20.93         20.14         1.34 o                         
 -14   2   3        194.77        197.95         9.60 o                         
 -13   2   3          1.56          0.95         0.81 o                         
 -12   2   3        213.63        236.98         6.32 o                         
 -11   2   3        248.39        260.94         7.45 o                         
 -10   2   3          3.18          1.81         0.64 o                         
  -9   2   3        140.78        134.41         3.17 o                         
  -8   2   3        891.44        898.26        12.17 o                         
  -7   2   3         13.16          6.09         0.84 o                         
  -6   2   3       2966.71       2962.32        42.98 o                         
  -5   2   3        245.15        261.77         6.47 o                         
  -4   2   3        370.57        443.65        11.46 o                         
  -3   2   3        698.58        730.70         9.60 o                         
  -2   2   3       4619.64       4560.08        56.80 o                         
  -1   2   3       1446.84       1441.69        18.85 o                         
   0   2   3          1.30          4.13         0.46 o                         
   1   2   3       1539.76       1572.64        17.86 o                         
   2   2   3        250.64        280.74         5.37 o                         
   3   2   3          7.58          4.48         0.64 o                         
   4   2   3       2339.53       2288.74        33.08 o                         
   5   2   3          5.60          7.57         0.78 o                         
   6   2   3        654.26        672.32        10.27 o                         
   7   2   3         40.51         44.39         2.03 o                         
   8   2   3        322.93        320.46         8.53 o                         
   9   2   3          8.57          7.49         1.06 o                         
  10   2   3          4.26          5.09         0.83 o                         
  11   2   3        209.58        214.38         4.92 o                         
  12   2   3          7.85          6.67         1.04 o                         
 -15   3   3          6.34          5.24         0.90 o                         
 -14   3   3        120.42        124.95         4.01 o                         
 -13   3   3        107.67        120.26         4.47 o                         
 -12   3   3          0.28         -0.01         0.73 o                         
 -11   3   3        146.22        156.64         6.45 o                         
 -10   3   3         30.88         31.96         1.69 o                         
  -9   3   3        242.10        232.33         4.75 o                         
  -8   3   3        302.28        282.70         4.84 o                         
  -7   3   3        640.88        667.00        11.73 o                         
  -6   3   3        717.06        712.54        15.69 o                         
  -5   3   3          7.59         10.64         1.29 o                         
  -4   3   3       6867.49       6900.80        79.49 o                         
  -3   3   3       2011.21       1947.23        22.03 o                         
  -2   3   3          9.13          4.76         0.53 o                         
  -1   3   3         97.54         97.33         2.36 o                         
   0   3   3        243.22        294.36         4.73 o                         
   1   3   3        232.31        239.19         4.15 o                         
   2   3   3        224.88        224.67         5.45 o                         
   3   3   3       1899.74       1882.23        30.92 o                         
   4   3   3       1203.44       1190.63        21.05 o                         
   5   3   3        104.98         96.63         2.53 o                         
   6   3   3        363.09        337.82         6.24 o                         
   7   3   3          4.38          3.49         0.73 o                         
   8   3   3          4.92          7.57         0.95 o                         
   9   3   3        293.94        284.44         6.00 o                         
  10   3   3          5.07          5.35         0.83 o                         
  11   3   3         17.17         17.88         1.27 o                         
  12   3   3          1.15          1.31         0.64 o                         
 -14   4   3         47.55         47.22         2.54 o                         
 -13   4   3         29.15         35.08         2.22 o                         
 -12   4   3        171.54        176.19         5.60 o                         
 -11   4   3         63.73         64.88         3.41 o                         
 -10   4   3        282.34        288.61         7.94 o                         
  -9   4   3        486.45        469.78         6.90 o                         
  -8   4   3        250.91        231.13         4.40 o                         
  -7   4   3        649.86        609.75         9.50 o                         
  -6   4   3        130.01        131.53         4.23 o                         
  -5   4   3       1321.56       1256.69        32.31 o                         
  -4   4   3        237.04        279.79         6.11 o                         
  -3   4   3       2754.99       2687.38        74.22 o                         
  -2   4   3         38.53         37.88         2.15 o                         
  -1   4   3        399.35        447.89         8.52 o                         
   0   4   3       1333.24       1353.38        20.42 o                         
   1   4   3          6.35          6.96         0.83 o                         
   2   4   3       1723.09       1836.17        43.48 o                         
   3   4   3         87.11         66.82         4.25 o                         
   4   4   3         33.29         28.16         1.31 o                         
   5   4   3        546.90        496.34         6.13 o                         
   6   4   3         95.32        110.51         2.94 o                         
   7   4   3          5.47          6.21         0.89 o                         
   8   4   3         81.72         76.16         3.02 o                         
   9   4   3         93.54         93.27         3.29 o                         
  10   4   3         70.56         68.25         2.62 o                         
  11   4   3         68.37         73.01         2.98 o                         
  12   4   3         28.28         26.15         2.97 o                         
 -14   5   3          1.32          1.07         0.61 o                         
 -13   5   3         51.85         53.03         2.53 o                         
 -12   5   3        169.83        171.97         6.79 o                         
 -11   5   3         51.02         53.02         3.00 o                         
 -10   5   3        371.38        365.69         9.24 o                         
  -9   5   3        564.69        530.15        10.54 o                         
  -8   5   3        119.87        130.89         3.45 o                         
  -7   5   3        410.04        408.76         8.63 o                         
  -6   5   3         29.02         23.14         1.21 o                         
  -5   5   3          0.01          0.64         0.32 o                         
  -4   5   3         36.39         40.10         2.69 o                         
  -3   5   3         45.28         56.78         2.93 o                         
  -2   5   3        749.70        823.24        15.18 o                         
  -1   5   3        311.60        363.55         7.81 o                         
   0   5   3        284.61        288.79         6.66 o                         
   1   5   3        302.82        312.79         7.56 o                         
   2   5   3        104.46        112.95         3.22 o                         
   3   5   3        141.67        137.38         2.85 o                         
   4   5   3          3.08          5.15         0.63 o                         
   5   5   3         43.53         44.44         2.20 o                         
   6   5   3        757.31        775.64        19.96 o                         
   7   5   3          8.72          9.94         1.14 o                         
   8   5   3         91.80         91.05         3.80 o                         
   9   5   3         41.40         45.19         3.43 o                         
  10   5   3         22.08         20.38         1.66 o                         
  11   5   3         66.74         58.13         2.85 o                         
 -13   6   3         89.72         91.98         3.59 o                         
 -12   6   3         12.14         16.07         1.48 o                         
 -11   6   3         29.01         35.07         2.33 o                         
 -10   6   3         20.70         23.38         2.34 o                         
  -9   6   3         78.40         78.72         4.92 o                         
  -8   6   3        357.19        386.69         9.50 o                         
  -7   6   3        340.52        314.30         6.32 o                         
  -6   6   3         40.55         42.22         2.15 o                         
  -5   6   3        130.86        124.86         4.07 o                         
  -4   6   3         12.41          9.25         0.93 o                         
  -3   6   3        784.87        729.58        11.08 o                         
  -2   6   3          6.90          7.27         1.04 o                         
  -1   6   3          0.08          1.89         0.47 o                         
   0   6   3       1171.01       1183.29        12.96 o                         
   1   6   3        180.17        187.96         3.47 o                         
   2   6   3        148.71        140.70         4.03 o                         
   3   6   3         82.50         66.16         2.33 o                         
   4   6   3         12.93         12.28         1.17 o                         
   5   6   3        115.27        102.18         3.26 o                         
   6   6   3         28.83         30.59         2.33 o                         
   7   6   3          6.71          4.89         0.89 o                         
   8   6   3        265.78        261.85         5.93 o                         
   9   6   3         86.09         93.84         3.84 o                         
  10   6   3          5.74          3.65         0.85 o                         
 -12   7   3        132.56        123.35        11.09 o                         
 -11   7   3        294.39        296.94         8.37 o                         
 -10   7   3          0.49          0.56         0.82 o                         
  -9   7   3         10.74         11.34         1.50 o                         
  -8   7   3          9.07          6.25         1.41 o                         
  -7   7   3         87.43         78.37         4.75 o                         
  -6   7   3         91.81        102.69         4.01 o                         
  -5   7   3          2.18          1.66         0.91 o                         
  -4   7   3        800.45        808.21        20.16 o                         
  -3   7   3        152.14        146.79         4.95 o                         
  -2   7   3        334.61        334.42         6.51 o                         
  -1   7   3          5.47          4.19         0.70 o                         
   0   7   3         62.63         61.65         2.28 o                         
   1   7   3         49.41         49.50         1.77 o                         
   2   7   3         32.31         28.77         1.73 o                         
   3   7   3        386.91        381.12         7.35 o                         
   4   7   3        722.64        726.33        12.48 o                         
   5   7   3         90.78         95.74         3.42 o                         
   6   7   3        411.44        433.97         9.30 o                         
   7   7   3         39.43         41.87         2.33 o                         
   8   7   3         35.24         37.15         2.27 o                         
   9   7   3         47.64         43.48         2.75 o                         
 -11   8   3         91.98        100.78         8.00 o                         
 -10   8   3          1.36          1.03         0.77 o                         
  -9   8   3         13.60         10.40         1.20 o                         
  -8   8   3         20.86         18.50         1.58 o                         
  -7   8   3        184.50        192.64         6.15 o                         
  -6   8   3        196.01        208.77         6.43 o                         
  -5   8   3         56.89         59.29         3.77 o                         
  -4   8   3         82.34         75.21         3.79 o                         
  -3   8   3         71.55         78.39         3.88 o                         
  -2   8   3        910.99        959.81        18.97 o                         
  -1   8   3        100.50        106.33         4.56 o                         
   0   8   3        133.57        146.72         4.80 o                         
   1   8   3          0.98          0.69         0.68 o                         
   2   8   3         14.92         10.26         1.19 o                         
   3   8   3        518.18        552.58        10.99 o                         
   4   8   3         12.18         12.87         1.21 o                         
   5   8   3        111.93        108.25         3.29 o                         
   6   8   3          1.53          1.40         0.55 o                         
   7   8   3         48.76         41.05         2.32 o                         
   8   8   3        109.48        118.18         5.56 o                         
 -10   9   3        129.99        126.57        16.07 o                         
  -9   9   3          1.85          1.35         1.02 o                         
  -8   9   3         15.96         14.45         1.26 o                         
  -7   9   3        495.14        501.61        11.22 o                         
  -6   9   3        205.26        224.02         7.89 o                         
  -5   9   3          1.49          1.97         1.28 o                         
  -4   9   3         31.58         31.99         2.44 o                         
  -3   9   3          0.43          0.61         0.89 o                         
  -2   9   3        294.86        323.91        10.32 o                         
  -1   9   3         66.45         69.91         3.22 o                         
   0   9   3         82.46         82.53         3.47 o                         
   1   9   3        204.58        197.11         5.57 o                         
   2   9   3        693.75        736.86        13.46 o                         
   3   9   3        103.96        106.67         3.79 o                         
   4   9   3         21.44         21.12         1.49 o                         
   5   9   3          4.59          4.03         0.74 o                         
   6   9   3          9.10          8.44         1.46 o                         
   7   9   3        169.38        177.80         6.37 o                         
  -8  10   3          9.75          7.06         1.35 o                         
  -7  10   3          2.15          2.14         0.98 o                         
  -6  10   3         61.20         67.96         4.90 o                         
  -5  10   3        109.81        109.88         4.84 o                         
  -4  10   3          0.03          0.01         0.72 o                         
  -3  10   3          0.94          0.55         0.74 o                         
  -2  10   3         49.16         53.64         3.08 o                         
  -1  10   3          0.77          0.36         0.89 o                         
   0  10   3          0.15          1.18         0.70 o                         
   1  10   3          2.26          2.07         0.72 o                         
   2  10   3         13.15          9.94         1.77 o                         
   3  10   3         12.17         12.03         1.50 o                         
   4  10   3         20.55         17.94         1.62 o                         
   5  10   3          9.48          9.01         1.34 o                         
  -5  11   3         20.58         21.79         1.55 o                         
  -4  11   3         48.42         46.47         2.68 o                         
  -3  11   3          0.03         -0.05         0.55 o                         
  -2  11   3         19.68         20.99         1.53 o                         
  -1  11   3          0.79          0.85         0.60 o                         
   0  11   3          8.82          7.95         1.01 o                         
   1  11   3         86.62         77.14         3.08 o                         
   2  11   3         64.73         62.60         2.66 o                         
   3  11   3         39.59         25.43         1.80 o                         
 -15   0   4          2.17          2.81         1.19 o                         
 -14   0   4        230.48        238.08         8.76 o                         
 -13   0   4         53.01         51.27         5.79 o                         
 -12   0   4        114.82         91.98         6.72 o                         
 -11   0   4       1736.94       1768.58        44.27 o                         
 -10   0   4         24.92         21.52         2.83 o                         
  -9   0   4        622.29        577.03        51.05 o                         
  -8   0   4       2911.66       2830.64        75.75 o                         
  -7   0   4       1906.64       1992.28        92.53 o                         
  -6   0   4        352.34        364.75        10.97 o                         
  -5   0   4        794.78        874.59        38.20 o                         
  -4   0   4       1067.41        850.54        29.85 o                         
  -3   0   4       4669.17       4739.95       145.44 o                         
  -2   0   4          0.92          0.96         0.87 o                         
  -1   0   4        803.83        885.52        40.79 o                         
   0   0   4         77.19        105.97         4.36 o                         
   1   0   4       1267.79       1119.75        26.80 o                         
   2   0   4       5857.88       6022.71       184.69 o                         
   3   0   4       1008.46        969.98        34.39 o                         
   4   0   4       5068.91       4926.08       295.94 o                         
   5   0   4        185.56        168.76         7.66 o                         
   6   0   4        122.80        137.19        13.30 o                         
   7   0   4         39.20         34.76         4.15 o                         
   8   0   4        174.18        204.58        13.29 o                         
   9   0   4        511.12        505.89        17.92 o                         
  10   0   4          1.22          0.42         0.95 o                         
  11   0   4         49.90         48.77         3.42 o                         
 -15   1   4          0.61          2.02         0.86 o                         
 -14   1   4         16.43         12.52         1.90 o                         
 -13   1   4         20.24         18.26         2.43 o                         
 -12   1   4         93.04         93.89         4.17 o                         
 -11   1   4          0.54         -0.04         0.98 o                         
 -10   1   4        116.37        121.36         3.60 o                         
  -9   1   4         97.10         87.89         3.38 o                         
  -8   1   4          7.71          9.04         0.84 o                         
  -7   1   4        557.08        561.70        14.00 o                         
  -6   1   4        361.92        333.77         6.10 o                         
  -5   1   4        286.13        224.47        15.63 o                         
  -4   1   4        394.77        395.51         8.05 o                         
  -3   1   4         56.75         52.87         3.23 o                         
  -2   1   4         31.74         27.53         1.48 o                         
  -1   1   4         45.51         61.82         2.25 o                         
   0   1   4       2473.79       2591.07        33.25 o                         
   1   1   4       1322.53       1375.41        18.59 o                         
   2   1   4         16.59          9.59         1.16 o                         
   3   1   4         43.83         49.14         2.68 o                         
   4   1   4        586.89        555.83        15.99 o                         
   5   1   4         46.03         47.81         3.49 o                         
   6   1   4        577.00        574.15        12.86 o                         
   7   1   4          0.50          0.88         0.92 o                         
   8   1   4        109.86        111.43         4.06 o                         
   9   1   4         26.11         30.90         2.07 o                         
  10   1   4        166.24        159.58         4.62 o                         
  11   1   4         24.62         23.42         1.47 o                         
 -15   2   4          2.74          2.82         0.63 o                         
 -14   2   4          1.00          0.71         0.74 o                         
 -13   2   4         17.99         19.25         1.89 o                         
 -12   2   4         48.19         49.95         3.02 o                         
 -11   2   4        281.93        288.72         9.27 o                         
 -10   2   4         47.89         48.40         2.40 o                         
  -9   2   4          0.66          1.74         0.50 o                         
  -8   2   4         67.11         59.19         2.36 o                         
  -7   2   4       1017.62        951.01        17.47 o                         
  -6   2   4        239.25        240.46         6.08 o                         
  -5   2   4        608.33        544.61        21.82 o                         
  -4   2   4          7.14         10.52         1.01 o                         
  -3   2   4          3.10          2.79         0.54 o                         
  -2   2   4        323.73        314.62         5.98 o                         
  -1   2   4        620.59        666.69        11.78 o                         
   0   2   4        586.11        608.18         9.05 o                         
   1   2   4        700.70        666.38        10.96 o                         
   2   2   4          5.43         12.80         1.60 o                         
   3   2   4        632.38        598.11        13.61 o                         
   4   2   4        468.36        500.28         6.48 o                         
   5   2   4         94.00         86.30         2.34 o                         
   6   2   4          6.22          8.42         1.04 o                         
   7   2   4         25.77         25.49         1.78 o                         
   8   2   4          6.89         10.56         1.32 o                         
   9   2   4        178.28        194.67         4.64 o                         
  10   2   4         16.89         20.88         1.59 o                         
  11   2   4         37.73         42.04         2.78 o                         
 -15   3   4         23.97         20.47         1.85 o                         
 -14   3   4        104.69        107.16         3.68 o                         
 -13   3   4          6.40          7.83         1.04 o                         
 -12   3   4        136.31        144.31         8.40 o                         
 -11   3   4         61.89         56.42         3.78 o                         
 -10   3   4        191.42        194.57         7.26 o                         
  -9   3   4        397.42        396.96         7.19 o                         
  -8   3   4        989.86        911.50        12.31 o                         
  -7   3   4          1.27          1.38         0.46 o                         
  -6   3   4         12.75          8.88         1.25 o                         
  -5   3   4         15.56         30.87         2.30 o                         
  -4   3   4       1327.80       1331.33        20.14 o                         
  -3   3   4       1091.38       1104.07        17.00 o                         
  -2   3   4        245.00        235.53         5.02 o                         
  -1   3   4        120.14        130.73         3.17 o                         
   0   3   4         29.00         22.72         1.14 o                         
   1   3   4         35.98         50.67         2.10 o                         
   2   3   4        649.83        628.01        14.42 o                         
   3   3   4        666.73        664.58         7.86 o                         
   4   3   4        188.51        189.03         3.17 o                         
   5   3   4        271.29        262.65         4.39 o                         
   6   3   4         38.87         44.40         1.93 o                         
   7   3   4          0.27          0.41         0.56 o                         
   8   3   4         96.03         93.22         3.14 o                         
   9   3   4         11.77          8.13         0.96 o                         
  10   3   4        145.35        158.24         4.42 o                         
  11   3   4         16.03         15.74         1.26 o                         
 -14   4   4          0.48          0.56         0.59 o                         
 -13   4   4          0.53          1.10         0.77 o                         
 -12   4   4          7.50          7.14         1.18 o                         
 -11   4   4          0.06          0.59         0.59 o                         
 -10   4   4         63.82         58.56         2.74 o                         
  -9   4   4          8.53          8.32         0.84 o                         
  -8   4   4          4.82          5.38         0.74 o                         
  -7   4   4         67.78         43.86         1.80 o                         
  -6   4   4         71.99         66.13         2.31 o                         
  -5   4   4         55.31         41.98         2.62 o                         
  -4   4   4        324.44        321.06         7.43 o                         
  -3   4   4         74.16         66.86         2.48 o                         
  -2   4   4        932.64        994.96        20.12 o                         
  -1   4   4        758.78        806.87        13.35 o                         
   0   4   4         57.46         46.92         2.11 o                         
   1   4   4        258.28        258.65         7.50 o                         
   2   4   4          0.80          1.59         0.48 o                         
   3   4   4        451.88        449.83         6.17 o                         
   4   4   4         21.83         15.13         0.93 o                         
   5   4   4         31.74         25.84         1.24 o                         
   6   4   4          9.18          7.06         0.91 o                         
   7   4   4         41.55         48.84         2.41 o                         
   8   4   4         20.84         21.29         1.46 o                         
   9   4   4          3.38          3.34         0.73 o                         
  10   4   4          0.33          1.67         0.64 o                         
  11   4   4         29.94         22.99         1.59 o                         
 -14   5   4        150.02        143.57         4.38 o                         
 -13   5   4         52.77         57.00         2.34 o                         
 -12   5   4        182.14        197.61         6.70 o                         
 -11   5   4         25.50         25.33         2.19 o                         
 -10   5   4         68.96         70.76         3.08 o                         
  -9   5   4         53.67         51.54         2.38 o                         
  -8   5   4        158.77        161.07         3.70 o                         
  -7   5   4         30.86         31.98         1.52 o                         
  -6   5   4       2261.72       2147.41        27.25 o                         
  -5   5   4         86.64         70.89         2.63 o                         
  -4   5   4        454.59        438.83         6.33 o                         
  -3   5   4        504.28        484.36         9.52 o                         
  -2   5   4        191.91        197.95         4.59 o                         
  -1   5   4        850.66        873.31        18.98 o                         
   0   5   4        291.87        314.80         6.31 o                         
   1   5   4       1029.57        996.29        12.44 o                         
   2   5   4        659.16        597.82        10.49 o                         
   3   5   4        701.84        685.69        10.17 o                         
   4   5   4        781.13        784.65        11.41 o                         
   5   5   4         35.16         33.34         2.53 o                         
   6   5   4         36.32         36.48         2.60 o                         
   7   5   4        333.33        336.96         8.69 o                         
   8   5   4         23.29         25.80         2.05 o                         
   9   5   4          6.16          5.49         0.93 o                         
  10   5   4          0.01         -0.03         0.55 o                         
 -13   6   4         31.55         29.64         1.48 o                         
 -12   6   4         21.33         19.30         1.60 o                         
 -11   6   4         10.97          8.19         1.21 o                         
 -10   6   4        216.04        217.33         7.30 o                         
  -9   6   4        276.38        287.65         8.16 o                         
  -8   6   4         93.78         93.78         3.64 o                         
  -7   6   4        166.47        175.24         5.05 o                         
  -6   6   4         27.43         23.25         1.61 o                         
  -5   6   4        716.86        736.55        17.17 o                         
  -4   6   4        677.51        668.65        12.22 o                         
  -3   6   4        287.84        288.78         6.23 o                         
  -2   6   4        124.51        120.07         3.22 o                         
  -1   6   4         26.09         32.26         1.46 o                         
   0   6   4        187.69        206.75         4.42 o                         
   1   6   4         77.72         72.51         2.49 o                         
   2   6   4        267.13        241.69         5.00 o                         
   3   6   4        437.69        396.77         7.59 o                         
   4   6   4        145.06        143.72         6.04 o                         
   5   6   4          0.01          0.06         0.87 o                         
   6   6   4         20.25         21.22         2.19 o                         
   7   6   4         40.36         39.85         3.60 o                         
   8   6   4        105.61         94.63         3.23 o                         
   9   6   4          1.37          2.10         0.84 o                         
 -12   7   4        100.51        102.73         4.68 o                         
 -11   7   4         30.10         26.74         4.15 o                         
 -10   7   4        104.72        113.54         5.94 o                         
  -9   7   4          7.03          3.16         0.89 o                         
  -8   7   4         21.78         15.60         1.67 o                         
  -7   7   4         85.61         87.17         3.88 o                         
  -6   7   4         22.39         15.58         1.65 o                         
  -5   7   4          4.78          5.78         1.38 o                         
  -4   7   4        816.32        799.09        11.50 o                         
  -3   7   4        173.39        171.20         4.11 o                         
  -2   7   4          0.38         -0.35         0.55 o                         
  -1   7   4        147.02        151.29         3.92 o                         
   0   7   4       1053.30       1074.93        15.87 o                         
   1   7   4          1.25          1.50         0.69 o                         
   2   7   4         90.24         84.90         3.22 o                         
   3   7   4          6.69          7.48         1.06 o                         
   4   7   4         24.67         21.33         1.95 o                         
   5   7   4        303.61        309.83         7.19 o                         
   6   7   4         64.26         57.81         2.69 o                         
   7   7   4         30.76         28.97         2.00 o                         
   8   7   4          3.06          3.01         0.79 o                         
 -11   8   4          0.79          0.77         0.52 o                         
 -10   8   4        185.50        199.30         5.98 o                         
  -9   8   4         40.57         34.44         2.45 o                         
  -8   8   4        186.63        207.56         5.98 o                         
  -7   8   4         16.78         16.68         1.68 o                         
  -6   8   4          1.75          2.15         0.95 o                         
  -5   8   4        238.57        253.19         7.19 o                         
  -4   8   4         12.71         15.52         1.60 o                         
  -3   8   4         70.17         59.68         2.74 o                         
  -2   8   4          4.22          4.11         0.88 o                         
  -1   8   4          2.56          3.82         1.19 o                         
   0   8   4        233.26        227.17         6.15 o                         
   1   8   4        248.91        236.92         6.25 o                         
   2   8   4          5.50          5.42         1.02 o                         
   3   8   4        258.62        251.75         6.39 o                         
   4   8   4          3.59          2.93         0.79 o                         
   5   8   4          1.22          0.99         0.65 o                         
   6   8   4         82.27         93.04         4.26 o                         
   7   8   4         85.51         90.98         3.67 o                         
 -10   9   4          2.30          1.17         0.58 o                         
  -9   9   4          2.37          1.75         0.77 o                         
  -8   9   4         48.20         53.36         3.79 o                         
  -7   9   4         29.58         41.70         7.82 o                         
  -6   9   4         20.04         20.02         2.04 o                         
  -5   9   4          1.31          1.93         1.05 o                         
  -4   9   4          1.21          1.41         0.82 o                         
  -3   9   4          0.36          0.00         0.69 o                         
  -2   9   4         55.88         60.67         3.00 o                         
  -1   9   4          0.53          1.10         0.71 o                         
   0   9   4        204.23        199.38         8.85 o                         
   1   9   4        135.59        127.41         4.60 o                         
   2   9   4         43.47         37.55         2.13 o                         
   3   9   4          4.01          3.15         0.70 o                         
   4   9   4          6.09          6.15         0.86 o                         
   5   9   4         65.10         62.71         2.87 o                         
   6   9   4         11.84         10.05         1.55 o                         
  -8  10   4        116.79        142.44         4.99 o                         
  -7  10   4          0.43          0.43         0.52 o                         
  -6  10   4         33.07         20.85         1.72 o                         
  -5  10   4         27.45         22.26         1.88 o                         
  -4  10   4        344.95        368.70         8.36 o                         
  -3  10   4         12.08         17.15         1.60 o                         
  -2  10   4          0.90          0.05         0.95 o                         
  -1  10   4         29.52         24.20         1.63 o                         
   0  10   4         47.87         41.85         2.29 o                         
   1  10   4        217.76        229.03         5.71 o                         
   2  10   4         11.13         13.77         1.41 o                         
   3  10   4          1.69          1.56         0.75 o                         
   4  10   4          2.38          2.73         0.88 o                         
  -4  11   4         93.52         91.58         2.78 o                         
  -3  11   4          0.58         -0.04         0.52 o                         
  -2  11   4         14.89         13.43         1.26 o                         
  -1  11   4          2.21          1.72         0.80 o                         
   0  11   4        105.21         96.92         3.38 o                         
   1  11   4         11.77         11.05         1.25 o                         
 -15   1   5         26.44         24.97         2.21 o                         
 -14   1   5        224.55        215.23         9.31 o                         
 -13   1   5          2.79          1.45         1.09 o                         
 -12   1   5          3.56          5.09         2.06 o                         
 -11   1   5        140.66        127.77         7.07 o                         
 -10   1   5         21.49         20.26         1.56 o                         
  -9   1   5        656.82        655.11        18.24 o                         
  -8   1   5         87.11         87.33         3.07 o                         
  -7   1   5        565.76        516.54         8.33 o                         
  -6   1   5        517.14        489.39        15.58 o                         
  -5   1   5        993.26        933.78        16.95 o                         
  -4   1   5         42.97         48.51         2.37 o                         
  -3   1   5        543.59        547.04        10.91 o                         
  -2   1   5        864.66        822.89        15.20 o                         
  -1   1   5        386.84        437.46         9.20 o                         
   0   1   5         19.03         25.88         1.72 o                         
   1   1   5        473.34        524.47        10.61 o                         
   2   1   5        165.07        176.57         4.42 o                         
   3   1   5        526.57        573.61         9.87 o                         
   4   1   5        394.82        422.50        10.07 o                         
   5   1   5         45.17         42.40         2.68 o                         
   6   1   5       1373.41       1405.10        27.63 o                         
   7   1   5        128.11        145.47         5.28 o                         
   8   1   5        127.29        131.86         5.59 o                         
   9   1   5         19.30         17.20         1.65 o                         
  10   1   5          5.00          5.46         1.01 o                         
 -15   2   5         90.15         80.24         3.07 o                         
 -14   2   5          0.01         -0.17         0.45 o                         
 -13   2   5        186.32        180.58         6.42 o                         
 -12   2   5         43.56         43.68         3.20 o                         
 -11   2   5        366.32        345.94        14.37 o                         
 -10   2   5         20.23         17.43         2.69 o                         
  -9   2   5         41.80         36.41         1.91 o                         
  -8   2   5          2.05          1.62         0.79 o                         
  -7   2   5         22.94         20.46         1.58 o                         
  -6   2   5        487.54        382.17        10.93 o                         
  -5   2   5       3229.18       3216.64        67.46 o                         
  -4   2   5        254.69        241.41         6.15 o                         
  -3   2   5          3.64          3.11         0.62 o                         
  -2   2   5          0.14          1.53         0.46 o                         
  -1   2   5       1564.91       1585.84        31.77 o                         
   0   2   5         14.28         18.55         1.32 o                         
   1   2   5        105.42        102.53         4.97 o                         
   2   2   5        676.79        686.55        11.37 o                         
   3   2   5         57.14         61.41         2.12 o                         
   4   2   5         94.18         98.44         2.65 o                         
   5   2   5        128.08        132.78         3.51 o                         
   6   2   5         10.01          9.90         1.46 o                         
   7   2   5        233.89        238.02         7.11 o                         
   8   2   5          0.81         -0.11         0.71 o                         
   9   2   5          2.12          3.44         0.85 o                         
  10   2   5         19.67         13.94         1.45 o                         
 -14   3   5         44.53         42.61         1.90 o                         
 -13   3   5         17.05         21.44         1.42 o                         
 -12   3   5          5.55          8.00         1.26 o                         
 -11   3   5          4.60          4.34         1.24 o                         
 -10   3   5          0.07          1.05         1.11 o                         
  -9   3   5         20.81         25.91         1.65 o                         
  -8   3   5        732.13        674.97        11.26 o                         
  -7   3   5         15.61         21.35         1.56 o                         
  -6   3   5          0.29          1.07         0.50 o                         
  -5   3   5        121.77        107.15         3.12 o                         
  -4   3   5         22.45         28.68         2.77 o                         
  -3   3   5       1637.96       1660.84        25.01 o                         
  -2   3   5        485.64        510.99        13.25 o                         
  -1   3   5        731.45        687.40        10.92 o                         
   0   3   5        165.51        145.17         3.22 o                         
   1   3   5        955.20        903.41        14.38 o                         
   2   3   5       1010.40       1010.54        14.08 o                         
   3   3   5         99.28         84.11         2.38 o                         
   4   3   5        394.78        390.86         5.68 o                         
   5   3   5         73.11         63.13         2.59 o                         
   6   3   5        164.54        174.53         5.91 o                         
   7   3   5        136.86        125.82         4.33 o                         
   8   3   5         66.75         63.49         2.88 o                         
   9   3   5         87.85        100.38         3.73 o                         
  10   3   5         11.16          9.36         1.14 o                         
 -14   4   5          4.62          5.62         0.76 o                         
 -13   4   5          6.70          5.51         0.82 o                         
 -12   4   5        106.92        109.64         4.18 o                         
 -11   4   5          4.51          4.68         0.85 o                         
 -10   4   5          7.05          4.10         0.84 o                         
  -9   4   5        629.05        608.14        10.41 o                         
  -8   4   5         14.31          9.52         1.03 o                         
  -7   4   5       1154.95       1089.25        20.21 o                         
  -6   4   5         45.93         45.93         3.07 o                         
  -5   4   5          0.40          1.11         0.49 o                         
  -4   4   5        138.50        118.92         2.63 o                         
  -3   4   5         42.03         34.98         1.29 o                         
  -2   4   5         70.31         78.02         2.01 o                         
  -1   4   5        715.21        716.15        11.05 o                         
   0   4   5       1007.10        927.09         9.97 o                         
   1   4   5       1236.00       1175.54        14.90 o                         
   2   4   5         60.65         55.71         2.07 o                         
   3   4   5        389.31        351.76         5.70 o                         
   4   4   5         29.91         28.52         1.50 o                         
   5   4   5        101.89         96.55         3.13 o                         
   6   4   5         25.11         18.46         1.54 o                         
   7   4   5         28.92         27.82         2.18 o                         
   8   4   5        135.57        160.09         5.06 o                         
   9   4   5         10.47         10.58         1.03 o                         
  10   4   5        149.73        141.15         7.27 o                         
 -14   5   5          0.67         -0.23         0.55 o                         
 -13   5   5          9.82          9.81         1.11 o                         
 -12   5   5        106.17        113.99         3.55 o                         
 -11   5   5          2.00          1.72         0.65 o                         
 -10   5   5        277.89        235.98         6.16 o                         
  -9   5   5        226.93        218.72         5.20 o                         
  -8   5   5        216.23        177.22         5.51 o                         
  -7   5   5       1085.23       1033.00        16.49 o                         
  -6   5   5         73.49         72.09         2.82 o                         
  -5   5   5        380.84        342.42         6.94 o                         
  -4   5   5          7.71         10.95         0.85 o                         
  -3   5   5         18.41         18.32         1.14 o                         
  -2   5   5        131.29        130.35         3.32 o                         
  -1   5   5          1.10          0.23         0.46 o                         
   0   5   5        203.85        191.78         3.59 o                         
   1   5   5         72.54         66.06         2.42 o                         
   2   5   5         14.59         17.36         1.35 o                         
   3   5   5         29.65         26.54         2.00 o                         
   4   5   5          1.69          2.49         0.82 o                         
   5   5   5          0.93          1.63         0.80 o                         
   6   5   5         24.71         26.50         3.17 o                         
   7   5   5         14.90         14.60         2.17 o                         
   8   5   5         26.68         25.71         2.60 o                         
   9   5   5         11.71         12.87         2.87 o                         
 -13   6   5          0.00          0.56         0.41 o                         
 -12   6   5        128.51        132.04         4.74 o                         
 -11   6   5         16.60         19.25         1.48 o                         
 -10   6   5         68.58         72.63         3.07 o                         
  -9   6   5        156.37        158.15         4.70 o                         
  -8   6   5          6.26          8.94         1.35 o                         
  -7   6   5        219.51        232.26         6.07 o                         
  -6   6   5         50.55         40.09         2.35 o                         
  -5   6   5          2.12          3.67         0.98 o                         
  -4   6   5        190.41        186.37         4.27 o                         
  -3   6   5         75.76         67.73         2.65 o                         
  -2   6   5        157.60        150.02         4.82 o                         
  -1   6   5        175.80        161.47         3.96 o                         
   0   6   5        291.68        270.00         5.74 o                         
   1   6   5        708.21        725.37        13.68 o                         
   2   6   5        310.59        311.98         6.85 o                         
   3   6   5         19.73         13.75         1.50 o                         
   4   6   5          2.90          3.72         1.19 o                         
   5   6   5          8.17         10.07         1.76 o                         
   6   6   5          2.34          2.96         1.01 o                         
   7   6   5         12.67         11.57         1.27 o                         
   8   6   5         14.15         16.93         1.54 o                         
 -12   7   5         88.79         91.47         8.03 o                         
 -11   7   5          0.28         -0.06         0.80 o                         
 -10   7   5          5.92          6.88         1.45 o                         
  -9   7   5         32.48         33.94         2.60 o                         
  -8   7   5        286.99        291.51         7.68 o                         
  -7   7   5          6.10          6.34         1.77 o                         
  -6   7   5         13.89         17.21         3.09 o                         
  -5   7   5        297.30        297.99         8.17 o                         
  -4   7   5          2.17          0.97         0.91 o                         
  -3   7   5        378.08        406.25         9.09 o                         
  -2   7   5        245.78        246.19         9.80 o                         
  -1   7   5        113.62        105.06         4.57 o                         
   0   7   5        161.29        148.51         6.13 o                         
   1   7   5         47.05         42.59         3.22 o                         
   2   7   5         98.31         88.69         5.01 o                         
   3   7   5          3.00          1.74         0.76 o                         
   4   7   5        125.93        128.49         4.21 o                         
   5   7   5        230.60        234.35         5.78 o                         
   6   7   5          3.41          3.09         0.67 o                         
   7   7   5          1.84          1.31         0.49 o                         
 -11   8   5         52.91         58.06         2.20 o                         
 -10   8   5        148.24        184.36         7.06 o                         
  -9   8   5          0.58          0.35         0.60 o                         
  -8   8   5          0.02          0.40         0.76 o                         
  -7   8   5        107.22        108.27         4.51 o                         
  -6   8   5        332.00        361.97        10.16 o                         
  -5   8   5         20.33         25.15         2.35 o                         
  -4   8   5         17.20         17.98         1.84 o                         
  -3   8   5         49.67         48.62         2.99 o                         
  -2   8   5        143.72        134.24         5.74 o                         
  -1   8   5        149.90        146.05        14.52 o                         
   0   8   5         30.59         39.28         3.69 o                         
   1   8   5        114.19         96.32         5.70 o                         
   2   8   5        105.12        113.86         3.83 o                         
   3   8   5         12.76         14.40         1.32 o                         
   4   8   5         32.58         31.97         1.77 o                         
   5   8   5          8.89         10.13         1.07 o                         
   6   8   5         49.08         47.73         2.13 o                         
  -9   9   5         24.63         24.82         1.83 o                         
  -8   9   5         19.30         15.33         1.65 o                         
  -7   9   5        157.23        173.88         5.38 o                         
  -6   9   5        184.80        199.06         7.33 o                         
  -5   9   5        217.37        226.95         7.10 o                         
  -4   9   5          4.71          6.24         1.21 o                         
  -3   9   5         35.50         37.49         2.33 o                         
  -2   9   5         82.12         93.41         4.37 o                         
  -1   9   5        117.30        114.34         4.86 o                         
   0   9   5         10.81         10.78         1.81 o                         
   1   9   5         86.45         72.95        13.90 o                         
   2   9   5          1.05          0.56         0.72 o                         
   3   9   5        504.94        528.50        18.61 o                         
   4   9   5         30.54         31.41         1.62 o                         
  -7  10   5         10.56          8.12         1.87 o                         
  -6  10   5          2.53          1.76         0.99 o                         
  -5  10   5         26.34         27.28         2.28 o                         
  -4  10   5         33.81         34.98         1.89 o                         
  -3  10   5          1.29          0.92         0.65 o                         
  -2  10   5         10.07         10.13         1.08 o                         
  -1  10   5         71.72         66.08         2.67 o                         
   0  10   5         12.41         13.38         1.38 o                         
   1  10   5          0.38          2.09         0.75 o                         
   2  10   5          0.01         -0.20         0.57 o                         
 -15   0   6         29.99         27.99         2.00 o                         
 -14   0   6         53.48         47.65         5.04 o                         
 -13   0   6         65.81         60.62         6.54 o                         
 -12   0   6         25.44         27.79         4.89 o                         
 -11   0   6        273.78        315.13        16.47 o                         
 -10   0   6         45.75         44.38         5.64 o                         
  -9   0   6        399.06        342.05        13.18 o                         
  -8   0   6       2875.25       2468.49        61.57 o                         
  -7   0   6       1184.31       1281.78        40.90 o                         
  -6   0   6       1573.16       1626.65        39.46 o                         
  -5   0   6        112.47        121.94         6.19 o                         
  -4   0   6        720.87        763.07        17.40 o                         
  -3   0   6         11.65          6.13         1.64 o                         
  -2   0   6         37.00         47.65         7.12 o                         
  -1   0   6        107.29        126.96         5.67 o                         
   0   0   6        774.00        715.71        40.11 o                         
   1   0   6        157.35        164.99        40.96 o                         
   2   0   6        453.61        429.39        25.63 o                         
   3   0   6         11.70         10.36         1.64 o                         
   4   0   6        564.37        631.51        27.96 o                         
   5   0   6        815.82        925.92        37.40 o                         
   6   0   6         52.94         53.20         4.96 o                         
   7   0   6         67.76         66.43         5.92 o                         
   8   0   6         57.34         54.74         3.83 o                         
   9   0   6         96.46         98.04         4.71 o                         
 -15   1   6          0.20          0.23         0.34 o                         
 -14   1   6          0.65          1.84         1.43 o                         
 -13   1   6         33.40         33.14         2.63 o                         
 -12   1   6         14.51         14.46         1.64 o                         
 -11   1   6         96.47        107.58         4.71 o                         
 -10   1   6          0.08          1.34         1.29 o                         
  -9   1   6        216.75        211.65         8.76 o                         
  -8   1   6          5.98          7.60         1.66 o                         
  -7   1   6         12.91         17.36         1.42 o                         
  -6   1   6         12.51         11.35         0.99 o                         
  -5   1   6        113.67        118.47         3.09 o                         
  -4   1   6        525.43        515.06         8.53 o                         
  -3   1   6        849.07        834.07        18.29 o                         
  -2   1   6         41.50         37.21         1.86 o                         
  -1   1   6          1.20          1.97         0.81 o                         
   0   1   6        120.76        119.67         5.44 o                         
   1   1   6        968.03       1015.11        17.43 o                         
   2   1   6        197.00        201.88         4.81 o                         
   3   1   6         21.96         20.52         1.89 o                         
   4   1   6         22.58         23.06         3.25 o                         
   5   1   6        341.90        377.41        13.91 o                         
   6   1   6         62.52         69.70         5.05 o                         
   7   1   6        116.15        119.91         5.29 o                         
   8   1   6          7.83          4.48         0.95 o                         
   9   1   6         23.33         19.40         1.64 o                         
 -15   2   6          0.07         -0.17         0.58 o                         
 -14   2   6         76.76         73.26         3.30 o                         
 -13   2   6          0.12         -0.56         0.64 o                         
 -12   2   6          0.22          0.81         0.65 o                         
 -11   2   6         67.84         73.44         3.20 o                         
 -10   2   6         18.02         16.20         2.18 o                         
  -9   2   6        479.92        538.17        17.72 o                         
  -8   2   6         62.97         55.80         2.81 o                         
  -7   2   6         20.16         20.42         1.48 o                         
  -6   2   6        394.06        367.53         7.80 o                         
  -5   2   6          6.06          8.01         0.82 o                         
  -4   2   6          0.48          1.35         0.47 o                         
  -3   2   6         47.53         43.94         1.89 o                         
  -2   2   6        996.83        981.03        12.31 o                         
  -1   2   6       1065.60       1088.15        14.82 o                         
   0   2   6        138.97        130.54         3.89 o                         
   1   2   6         21.57         25.97         1.98 o                         
   2   2   6         51.30         47.02         2.44 o                         
   3   2   6        256.42        243.37         6.00 o                         
   4   2   6        259.98        231.87        14.62 o                         
   5   2   6          4.37          4.71         1.64 o                         
   6   2   6        108.77        123.52         5.56 o                         
   7   2   6         12.39         15.01         1.61 o                         
   8   2   6        178.93        196.70         6.41 o                         
   9   2   6          2.28          2.65         0.62 o                         
 -14   3   6         20.89         24.19         1.47 o                         
 -13   3   6         54.33         61.59         3.32 o                         
 -12   3   6         81.52         89.92         3.62 o                         
 -11   3   6         33.77         31.82         1.90 o                         
 -10   3   6         42.25         43.75         2.49 o                         
  -9   3   6         22.08         23.02         1.99 o                         
  -8   3   6        200.27        207.88         6.52 o                         
  -7   3   6        683.43        633.62        13.09 o                         
  -6   3   6        297.87        311.49        14.39 o                         
  -5   3   6          0.44          0.15         0.39 o                         
  -4   3   6         16.62         11.94         1.03 o                         
  -3   3   6        260.29        289.97         4.75 o                         
  -2   3   6        496.54        494.03         7.32 o                         
  -1   3   6        248.68        226.01         4.20 o                         
   0   3   6         74.43         63.88         2.25 o                         
   1   3   6        340.86        333.91         6.34 o                         
   2   3   6          4.18          5.24         0.78 o                         
   3   3   6          2.37          3.12         0.74 o                         
   4   3   6        199.49        194.28         5.22 o                         
   5   3   6         87.84         86.66         3.23 o                         
   6   3   6         89.23         95.49         9.83 o                         
   7   3   6         16.80         22.26         3.59 o                         
   8   3   6          7.52          3.77         0.97 o                         
   9   3   6         44.39         34.66         2.05 o                         
 -14   4   6         80.49         75.28         2.58 o                         
 -13   4   6          4.52          5.11         0.83 o                         
 -12   4   6         11.04         10.76         1.15 o                         
 -11   4   6         44.98         51.83         2.51 o                         
 -10   4   6         28.63         33.36         2.13 o                         
  -9   4   6        134.91        130.77         4.35 o                         
  -8   4   6        398.03        340.51        10.16 o                         
  -7   4   6         52.54         46.31         2.57 o                         
  -6   4   6         87.90         81.25         3.60 o                         
  -5   4   6        117.11        102.76         2.77 o                         
  -4   4   6          6.57          6.99         0.73 o                         
  -3   4   6         95.16         94.92         2.72 o                         
  -2   4   6        368.16        346.61         5.56 o                         
  -1   4   6        901.40        871.48        11.09 o                         
   0   4   6         46.54         47.69         2.16 o                         
   1   4   6          8.76          8.77         0.98 o                         
   2   4   6        264.12        271.27         5.34 o                         
   3   4   6          7.03          9.50         1.08 o                         
   4   4   6        131.86        135.93         4.77 o                         
   5   4   6          5.31          2.85         0.95 o                         
   6   4   6        115.22        123.71         5.28 o                         
   7   4   6          3.02          3.69         0.88 o                         
   8   4   6         43.69         48.28         2.21 o                         
 -13   5   6         62.26         57.98         2.35 o                         
 -12   5   6          0.76          0.52         0.42 o                         
 -11   5   6          0.71          0.64         0.63 o                         
 -10   5   6        302.16        331.83         5.91 o                         
  -9   5   6          2.05          2.56         0.68 o                         
  -8   5   6          6.84          5.34         0.93 o                         
  -7   5   6        256.65        251.40         6.93 o                         
  -6   5   6         48.97         43.47         3.17 o                         
  -5   5   6       1068.06       1041.31        20.51 o                         
  -4   5   6         38.94         33.76         1.73 o                         
  -3   5   6        158.66        134.28         4.10 o                         
  -2   5   6        507.14        473.38         8.34 o                         
  -1   5   6        297.78        274.96         5.42 o                         
   0   5   6        589.75        554.49         9.38 o                         
   1   5   6         35.33         30.25         1.95 o                         
   2   5   6        519.96        526.61        10.32 o                         
   3   5   6        110.95        112.27         3.72 o                         
   4   5   6        219.12        229.41         5.89 o                         
   5   5   6         32.38         25.88         1.99 o                         
   6   5   6          4.63          3.72         1.03 o                         
   7   5   6        185.11        197.94         9.17 o                         
   8   5   6         37.99         35.91         2.00 o                         
 -12   6   6         14.56         20.32         1.41 o                         
 -11   6   6         67.12         66.70         3.38 o                         
 -10   6   6          1.28          2.04         0.82 o                         
  -9   6   6        199.92        204.62         5.59 o                         
  -8   6   6          7.55         10.88         1.27 o                         
  -7   6   6          2.02          1.12         0.87 o                         
  -6   6   6          1.26          0.42         1.04 o                         
  -5   6   6         40.14         35.95         3.08 o                         
  -4   6   6          1.11          1.69         1.09 o                         
  -3   6   6         31.82         36.69         3.13 o                         
  -2   6   6        122.36        108.58         5.42 o                         
  -1   6   6        217.26        208.66         7.72 o                         
   0   6   6         11.57          7.91         1.34 o                         
   1   6   6         65.67         58.23         3.17 o                         
   2   6   6         53.30         49.66         3.41 o                         
   3   6   6         25.46         26.21         2.52 o                         
   4   6   6          2.10          1.62         0.95 o                         
   5   6   6         33.99         36.25         2.14 o                         
   6   6   6         27.69         27.04         1.81 o                         
   7   6   6          0.12          0.88         0.52 o                         
 -11   7   6          0.13         -0.30         0.69 o                         
 -10   7   6          2.67          1.03         0.83 o                         
  -9   7   6        403.51        408.36        10.01 o                         
  -8   7   6          0.50          2.80         1.02 o                         
  -7   7   6          1.59          1.81         1.08 o                         
  -6   7   6        128.56        114.74         4.42 o                         
  -5   7   6         12.45          9.70         2.06 o                         
  -4   7   6        108.58        121.19         6.16 o                         
  -3   7   6         64.07         63.92         4.09 o                         
  -2   7   6        205.85        215.62        13.31 o                         
  -1   7   6         23.36         20.13         2.00 o                         
   0   7   6          0.89          0.33         1.02 o                         
   1   7   6        257.59        254.85         8.27 o                         
   2   7   6        179.72        173.07         7.89 o                         
   3   7   6          9.35          9.47         1.19 o                         
   4   7   6          0.71          1.27         0.63 o                         
   5   7   6          0.58          0.18         0.50 o                         
   6   7   6         25.82         24.60         1.46 o                         
 -10   8   6          9.52          9.69         1.21 o                         
  -9   8   6        107.42        107.67         3.60 o                         
  -8   8   6         10.15         15.27         1.44 o                         
  -7   8   6        137.11        142.41         5.13 o                         
  -6   8   6         53.35         56.49         2.87 o                         
  -5   8   6         49.25         51.90         3.28 o                         
  -4   8   6         18.46         24.15         4.13 o                         
  -3   8   6         86.04         86.15         5.46 o                         
  -2   8   6         75.21         66.19         4.63 o                         
  -1   8   6         15.89         15.66         1.88 o                         
   0   8   6         73.39         63.14         4.01 o                         
   1   8   6         64.58         53.38         2.98 o                         
   2   8   6        209.97        198.34         5.17 o                         
   3   8   6          9.76          8.23         0.88 o                         
   4   8   6          0.39          0.42         0.41 o                         
   5   8   6         19.69         18.48         1.35 o                         
  -8   9   6          1.15          2.75         0.74 o                         
  -7   9   6         21.95         21.35         2.01 o                         
  -6   9   6          6.07          4.89         1.16 o                         
  -5   9   6         60.13         57.35         3.15 o                         
  -4   9   6         26.30         26.29         3.49 o                         
  -3   9   6          4.23          2.18         1.08 o                         
  -2   9   6         21.09         23.08         2.48 o                         
  -1   9   6          0.13         -0.36         0.80 o                         
   0   9   6          1.34          1.53         0.98 o                         
   1   9   6         12.59         10.40         1.41 o                         
   2   9   6          0.88          1.02         0.73 o                         
   3   9   6         12.82         10.06         1.14 o                         
  -4  10   6         23.67         16.55         1.63 o                         
  -3  10   6        116.85        105.29         5.09 o                         
  -2  10   6          7.14          7.44         0.95 o                         
  -1  10   6         78.62         65.67         2.65 o                         
 -14   1   7         27.58         28.47         1.92 o                         
 -13   1   7          0.82          0.57         0.54 o                         
 -12   1   7         83.27         80.65         2.85 o                         
 -11   1   7         97.45        107.27         4.27 o                         
 -10   1   7         58.22         64.59         4.74 o                         
  -9   1   7         37.44         40.32         3.86 o                         
  -8   1   7        175.46        183.35         6.74 o                         
  -7   1   7         36.08         29.73         2.29 o                         
  -6   1   7        881.71        904.63        17.95 o                         
  -5   1   7          3.75          3.57         0.71 o                         
  -4   1   7        720.25        762.40        11.09 o                         
  -3   1   7        185.17        173.29         4.60 o                         
  -2   1   7        191.60        194.01         8.25 o                         
  -1   1   7        880.37        859.59        17.07 o                         
   0   1   7          5.80          9.14         1.86 o                         
   1   1   7        172.10        194.49        10.86 o                         
   2   1   7         25.27         28.07         2.47 o                         
   3   1   7        219.85        234.44         7.40 o                         
   4   1   7         96.12        101.85         5.28 o                         
   5   1   7         67.57         66.23         4.87 o                         
   6   1   7         27.07         17.80         1.98 o                         
   7   1   7        233.38        237.27         9.90 o                         
   8   1   7        152.88        134.37         5.25 o                         
 -14   2   7        105.67        105.66         5.25 o                         
 -13   2   7          4.57          3.97         0.79 o                         
 -12   2   7          0.91          0.88         0.53 o                         
 -11   2   7         14.86         18.19         1.54 o                         
 -10   2   7       1163.35       1164.60        38.37 o                         
  -9   2   7          0.89          0.91         0.88 o                         
  -8   2   7         54.99         57.98         5.96 o                         
  -7   2   7        106.45        103.68         3.77 o                         
  -6   2   7         15.15         12.24         1.16 o                         
  -5   2   7        129.82        124.73         4.93 o                         
  -4   2   7        313.94        317.34         8.48 o                         
  -3   2   7          0.28          0.29         0.49 o                         
  -2   2   7        215.40        201.68         4.92 o                         
  -1   2   7        158.02        146.34         5.07 o                         
   0   2   7        435.75        509.85        20.28 o                         
   1   2   7        166.90        183.71         7.45 o                         
   2   2   7          5.63          7.26         1.38 o                         
   3   2   7        301.04        287.36         7.46 o                         
   4   2   7         25.67         23.35         2.18 o                         
   5   2   7          8.96         10.91         2.03 o                         
   6   2   7         12.85         13.44         1.77 o                         
   7   2   7         57.76         65.30         3.24 o                         
   8   2   7         80.74         69.31         3.46 o                         
 -14   3   7          0.15          0.78         0.59 o                         
 -13   3   7          2.37          2.66         0.61 o                         
 -12   3   7        122.89        151.58         4.93 o                         
 -11   3   7          8.41          7.38         1.04 o                         
 -10   3   7         43.74         38.45         2.87 o                         
  -9   3   7         72.90         78.29         4.25 o                         
  -8   3   7         40.11         41.16         3.07 o                         
  -7   3   7        372.40        412.33        14.25 o                         
  -6   3   7         28.27         27.68         1.90 o                         
  -5   3   7        528.09        503.96        12.65 o                         
  -4   3   7        299.12        273.94         5.44 o                         
  -3   3   7          5.84          3.76         0.79 o                         
  -2   3   7        527.20        502.02         7.72 o                         
  -1   3   7        176.77        164.71         5.29 o                         
   0   3   7        768.38        795.06        38.81 o                         
   1   3   7        116.16        114.19         7.14 o                         
   2   3   7         92.08        100.49         4.16 o                         
   3   3   7         24.95         18.30         1.61 o                         
   4   3   7         55.20         53.77         3.65 o                         
   5   3   7        284.15        320.30        10.41 o                         
   6   3   7         26.56         28.91         2.92 o                         
   7   3   7         15.54         18.95         1.99 o                         
 -13   4   7         41.71         44.84         1.81 o                         
 -12   4   7         14.40         16.65         1.22 o                         
 -11   4   7         87.06         99.25         4.37 o                         
 -10   4   7         84.34         94.94         3.90 o                         
  -9   4   7          0.40          0.18         0.67 o                         
  -8   4   7        334.01        365.28        10.54 o                         
  -7   4   7          5.40          3.89         1.20 o                         
  -6   4   7         47.10         38.05         2.91 o                         
  -5   4   7        118.37        112.50         5.30 o                         
  -4   4   7        373.22        365.37         9.27 o                         
  -3   4   7        251.05        268.79         8.95 o                         
  -2   4   7         38.79         32.61         2.27 o                         
  -1   4   7          3.05          2.52         0.69 o                         
   0   4   7        201.85        207.78         5.23 o                         
   1   4   7        474.77        467.36         8.64 o                         
   2   4   7         99.99         98.95         3.21 o                         
   3   4   7          0.42          0.72         0.66 o                         
   4   4   7         35.38         36.49         2.07 o                         
   5   4   7          0.02          0.05         0.68 o                         
   6   4   7        179.87        201.66         6.30 o                         
   7   4   7          1.61          1.06         0.63 o                         
 -13   5   7          0.02         -0.61         0.67 o                         
 -12   5   7         29.08         28.80         1.95 o                         
 -11   5   7         39.37         38.69         2.49 o                         
 -10   5   7         22.26         20.86         1.31 o                         
  -9   5   7          6.65          4.95         0.87 o                         
  -8   5   7        183.99        178.98         5.23 o                         
  -7   5   7        117.44        101.86         4.31 o                         
  -6   5   7        213.14        207.41         7.00 o                         
  -5   5   7        315.19        329.20         8.68 o                         
  -4   5   7         63.64         61.91         4.02 o                         
  -3   5   7        177.03        164.85         6.78 o                         
  -2   5   7         10.83          9.43         1.33 o                         
  -1   5   7          4.13          1.15         0.68 o                         
   0   5   7         95.51         90.74         3.30 o                         
   1   5   7          1.67          2.25         0.81 o                         
   2   5   7         18.85         16.63         1.43 o                         
   3   5   7          9.56          9.17         1.22 o                         
   4   5   7          2.34          2.19         0.71 o                         
   5   5   7          2.21          2.48         0.98 o                         
   6   5   7          0.23         -0.02         0.44 o                         
 -12   6   7         30.13         32.52         3.27 o                         
 -11   6   7        175.82        180.85         6.77 o                         
 -10   6   7         38.49         42.31         2.70 o                         
  -9   6   7          5.09          5.12         0.89 o                         
  -8   6   7         80.30         88.89         4.13 o                         
  -7   6   7        142.08        147.45         6.37 o                         
  -6   6   7          0.37          0.18         0.91 o                         
  -5   6   7          1.49          1.07         0.87 o                         
  -4   6   7          8.96          8.40         1.84 o                         
  -3   6   7         90.13         86.68         4.16 o                         
  -2   6   7        164.60        163.33         5.77 o                         
  -1   6   7          6.03          8.54         1.17 o                         
   0   6   7        216.75        218.20         5.67 o                         
   1   6   7         95.84        108.25         3.77 o                         
   2   6   7         34.09         34.59         2.42 o                         
   3   6   7          5.65          4.44         1.29 o                         
   4   6   7        162.77        167.03         5.63 o                         
   5   6   7          1.60          3.65         0.73 o                         
 -11   7   7          4.51          6.51         1.62 o                         
 -10   7   7         12.87         11.17         2.53 o                         
  -9   7   7          0.56          0.77         0.77 o                         
  -8   7   7         47.87         45.93         2.51 o                         
  -7   7   7        198.98        207.45         6.82 o                         
  -6   7   7          0.00          0.89         0.82 o                         
  -5   7   7          0.04         -0.27         1.11 o                         
  -4   7   7         24.64         26.75         2.60 o                         
  -3   7   7        190.68        192.63         7.09 o                         
  -2   7   7        155.18        156.04         6.10 o                         
  -1   7   7          6.42          8.96         1.85 o                         
   0   7   7         10.97         16.01         2.05 o                         
   1   7   7          6.66          4.86         1.05 o                         
   2   7   7         62.72         64.22         3.41 o                         
   3   7   7          8.72          6.31         0.99 o                         
   4   7   7          0.30          0.27         0.39 o                         
  -9   8   7         15.36         14.40         1.55 o                         
  -8   8   7         15.71         18.56         1.54 o                         
  -7   8   7         43.26         44.74         2.53 o                         
  -6   8   7          8.74          7.67         1.14 o                         
  -5   8   7         47.37         44.70         3.42 o                         
  -4   8   7         50.20         46.45         3.53 o                         
  -3   8   7         74.08         71.34         4.41 o                         
  -2   8   7          2.43          2.58         1.47 o                         
  -1   8   7          5.58          4.30         1.03 o                         
   0   8   7        204.14        208.85         8.28 o                         
   1   8   7         26.23         21.37         2.71 o                         
   2   8   7         38.86         41.30         2.87 o                         
   3   8   7         15.59         11.75         2.46 o                         
  -6   9   7        138.31        117.69         6.27 o                         
  -5   9   7         14.14         10.33         1.09 o                         
  -4   9   7         20.18         15.28         1.46 o                         
  -3   9   7         74.40         81.03         3.27 o                         
  -2   9   7         25.11         22.49         2.16 o                         
  -1   9   7        102.48        102.36         3.51 o                         
   0   9   7         12.51         11.90         1.36 o                         
 -14   0   8         11.48          7.76         1.71 o                         
 -13   0   8         33.20         41.96         3.62 o                         
 -12   0   8        367.42        416.35        17.50 o                         
 -11   0   8          5.94          6.43         2.14 o                         
 -10   0   8         38.42         49.56         5.24 o                         
  -9   0   8          9.16          5.66         1.59 o                         
  -8   0   8        220.86        225.88         9.27 o                         
  -7   0   8       1090.43       1129.57        41.95 o                         
  -6   0   8         92.38        100.44         6.41 o                         
  -5   0   8          1.07          2.09         2.46 o                         
  -4   0   8        555.45        609.82        19.35 o                         
  -3   0   8        566.96        605.76        22.07 o                         
  -2   0   8         94.90        112.21         7.40 o                         
  -1   0   8          0.35          0.40         1.26 o                         
   0   0   8        105.50        100.71         9.93 o                         
   1   0   8        712.28        758.86        27.57 o                         
   2   0   8          7.88          7.33         1.90 o                         
   3   0   8         38.02         24.74         3.09 o                         
   4   0   8         12.33          9.63         1.85 o                         
   5   0   8         76.76         98.16         7.47 o                         
   6   0   8        242.57        254.05        12.16 o                         
 -13   1   8         58.13         58.67         2.49 o                         
 -12   1   8         68.93         68.48         3.62 o                         
 -11   1   8         22.07         27.20         2.00 o                         
 -10   1   8         69.97         76.35         3.96 o                         
  -9   1   8         10.94         15.07         1.57 o                         
  -8   1   8        287.43        320.48         8.19 o                         
  -7   1   8          0.74         -0.12         0.80 o                         
  -6   1   8         50.32         49.72         2.77 o                         
  -5   1   8         14.69         14.62         1.58 o                         
  -4   1   8        286.80        286.64         7.30 o                         
  -3   1   8        590.28        620.57        18.05 o                         
  -2   1   8        177.18        191.51         5.39 o                         
  -1   1   8        200.54        213.69         7.15 o                         
   0   1   8          7.99          5.43         2.06 o                         
   1   1   8        105.65        103.56         6.46 o                         
   2   1   8         48.06         47.98         2.73 o                         
   3   1   8          3.95          3.72         0.97 o                         
   4   1   8         36.51         45.17         3.58 o                         
   5   1   8         11.01         14.99         2.10 o                         
   6   1   8         77.53         85.89         6.40 o                         
 -13   2   8          9.69          9.89         0.99 o                         
 -12   2   8         51.90         55.64         2.52 o                         
 -11   2   8          7.93          8.78         1.03 o                         
 -10   2   8         63.24         69.62         3.66 o                         
  -9   2   8         23.34         25.93         2.40 o                         
  -8   2   8         15.93         15.90         1.67 o                         
  -7   2   8        208.92        223.87         7.44 o                         
  -6   2   8         14.74         18.17         1.89 o                         
  -5   2   8         28.23         32.91         2.30 o                         
  -4   2   8         68.21         72.47         3.89 o                         
  -3   2   8         70.30         64.02         3.29 o                         
  -2   2   8        129.03        132.19         4.38 o                         
  -1   2   8         91.44         97.41         3.78 o                         
   0   2   8          0.45          1.19         1.39 o                         
   1   2   8         36.61         43.60         3.71 o                         
   2   2   8         94.48         99.64         4.47 o                         
   3   2   8          7.58          6.02         0.95 o                         
   4   2   8         63.17         66.19         4.19 o                         
   5   2   8          0.01         -0.61         0.78 o                         
   6   2   8          9.06         12.10         1.54 o                         
 -13   3   8         12.70          7.92         0.64 o                         
 -12   3   8         92.00         98.75         4.30 o                         
 -11   3   8         90.57        106.35         3.33 o                         
 -10   3   8          1.76          0.12         0.76 o                         
  -9   3   8          1.77          1.87         1.18 o                         
  -8   3   8         83.92         93.14         5.56 o                         
  -7   3   8         10.92         12.02         1.63 o                         
  -6   3   8        126.27        135.78         4.19 o                         
  -5   3   8        197.44        199.39         7.35 o                         
  -4   3   8        216.48        227.79         7.23 o                         
  -3   3   8        266.44        245.42         6.22 o                         
  -2   3   8         13.25         13.62         1.66 o                         
  -1   3   8        399.67        415.28         9.60 o                         
   0   3   8         18.64         19.17         2.74 o                         
   1   3   8         34.31         34.61         2.45 o                         
   2   3   8          4.73          4.60         1.07 o                         
   3   3   8         94.97        100.63         3.73 o                         
   4   3   8         20.29         25.14         2.44 o                         
   5   3   8         62.43         63.66         3.17 o                         
   6   3   8         37.53         29.18         1.74 o                         
 -12   4   8          2.27          3.44         0.52 o                         
 -11   4   8          1.62          2.33         0.57 o                         
 -10   4   8         21.78         17.91         1.65 o                         
  -9   4   8         46.64         56.57         3.80 o                         
  -8   4   8         11.67         10.00         1.58 o                         
  -7   4   8          5.23          6.01         1.60 o                         
  -6   4   8         14.78         18.11         1.69 o                         
  -5   4   8         39.86         41.44         3.56 o                         
  -4   4   8        108.08        112.04         4.92 o                         
  -3   4   8        105.91        115.96         5.07 o                         
  -2   4   8          3.50          2.88         1.18 o                         
  -1   4   8          8.81          5.81         1.00 o                         
   0   4   8         45.22         43.15         2.66 o                         
   1   4   8          9.46          7.65         1.64 o                         
   2   4   8        171.62        183.56         6.21 o                         
   3   4   8         12.26         10.59         2.00 o                         
   4   4   8          3.52          5.16         0.96 o                         
   5   4   8         35.83         33.72         2.55 o                         
 -12   5   8          4.25          3.16         0.62 o                         
 -11   5   8         30.62         32.07         1.76 o                         
 -10   5   8         69.64         72.46         3.71 o                         
  -9   5   8        184.35        203.91        10.41 o                         
  -8   5   8         17.72         14.34         1.73 o                         
  -7   5   8         45.70         50.21         3.97 o                         
  -6   5   8         62.61         65.54         4.35 o                         
  -5   5   8        162.88        163.97         9.67 o                         
  -4   5   8        128.59        124.57         4.60 o                         
  -3   5   8          1.39          0.47         0.78 o                         
  -2   5   8        205.86        224.47         7.23 o                         
  -1   5   8         76.79         72.28         3.31 o                         
   0   5   8        150.19        158.85         5.83 o                         
   1   5   8          6.91          6.94         1.01 o                         
   2   5   8          9.76          9.46         1.17 o                         
   3   5   8        268.81        283.92         6.97 o                         
   4   5   8          0.74          0.78         0.67 o                         
 -11   6   8         18.01         17.55         1.55 o                         
 -10   6   8         74.91         75.62         3.47 o                         
  -9   6   8          0.11          0.51         0.43 o                         
  -8   6   8         40.59         38.36         2.54 o                         
  -7   6   8          6.88          6.63         1.62 o                         
  -6   6   8        217.19        232.80         8.22 o                         
  -5   6   8         90.57         84.29         4.14 o                         
  -4   6   8         19.01         22.10         2.21 o                         
  -3   6   8         79.65         66.66         3.18 o                         
  -2   6   8          8.00          8.23         1.46 o                         
  -1   6   8        181.62        181.68         7.39 o                         
   0   6   8         51.81         56.06         3.01 o                         
   1   6   8          0.22          0.45         0.71 o                         
   2   6   8          1.28         -0.01         0.96 o                         
   3   6   8          1.20          0.85         0.80 o                         
  -9   7   8          6.33          6.08         1.58 o                         
  -8   7   8         80.14         80.02         3.30 o                         
  -7   7   8          2.65          1.06         0.63 o                         
  -6   7   8         16.55         14.33         1.39 o                         
  -5   7   8          0.34          0.13         0.70 o                         
  -4   7   8         10.46         11.22         1.47 o                         
  -3   7   8        185.20        183.69         8.36 o                         
  -2   7   8          0.04         -0.29         0.87 o                         
  -1   7   8         29.41         26.65         5.49 o                         
   0   7   8         19.04         17.43         2.26 o                         
   1   7   8         21.01         20.42         2.20 o                         
   2   7   8         54.92         42.40         3.65 o                         
  -7   8   8          0.96          1.22         0.90 o                         
  -6   8   8          0.78         -0.06         0.49 o                         
  -5   8   8         27.44         21.58         1.74 o                         
  -4   8   8        138.80        125.06         5.80 o                         
  -3   8   8          2.52          3.22         0.75 o                         
  -2   8   8         18.50         17.09         1.29 o                         
  -1   8   8         67.45         60.96         2.71 o                         
   0   8   8          0.93         -0.43         0.75 o                         
 -12   1   9          0.64          0.81         0.54 o                         
 -11   1   9          2.20          1.21         0.60 o                         
 -10   1   9        183.25        196.04         7.10 o                         
  -9   1   9         26.09         30.09         1.98 o                         
  -8   1   9         23.57         24.95         5.23 o                         
  -7   1   9          2.54          4.07         0.93 o                         
  -6   1   9         75.40         72.69         3.26 o                         
  -5   1   9       1017.84       1105.87        18.91 o                         
  -4   1   9         74.57         79.67         3.98 o                         
  -3   1   9         85.97         97.47         4.36 o                         
  -2   1   9        120.54        133.53         4.31 o                         
  -1   1   9         98.07         98.24         6.25 o                         
   0   1   9         16.79         17.69         2.91 o                         
   1   1   9          2.53          2.26         1.38 o                         
   2   1   9         46.80         55.23         2.90 o                         
   3   1   9         22.24         23.52         1.55 o                         
   4   1   9         89.32        104.31         4.69 o                         
 -12   2   9         39.01         38.05         1.49 o                         
 -11   2   9         23.78         21.62         1.82 o                         
 -10   2   9          9.04          7.19         1.36 o                         
  -9   2   9        156.64        167.13         5.85 o                         
  -8   2   9         15.71         15.74         1.70 o                         
  -7   2   9         53.43         49.79         2.81 o                         
  -6   2   9         31.69         27.92         2.58 o                         
  -5   2   9         11.97         11.16         1.60 o                         
  -4   2   9         71.95         76.13         3.77 o                         
  -3   2   9         13.65         11.56         1.49 o                         
  -2   2   9        102.39        101.22         3.73 o                         
  -1   2   9        217.06        210.05         6.83 o                         
   0   2   9          5.97          7.39         1.62 o                         
   1   2   9         43.57         40.38         2.12 o                         
   2   2   9          4.24          4.57         0.87 o                         
   3   2   9        148.13        155.28         4.17 o                         
   4   2   9         55.83         56.28         2.31 o                         
 -12   3   9         74.40         68.13         3.00 o                         
 -11   3   9         79.39         93.64         2.56 o                         
 -10   3   9         15.33         16.00         1.24 o                         
  -9   3   9          4.78          4.28         1.02 o                         
  -8   3   9          0.08          0.14         0.61 o                         
  -7   3   9        117.40        118.72         4.21 o                         
  -6   3   9         94.63         90.90         4.01 o                         
  -5   3   9         11.82         11.49         1.44 o                         
  -4   3   9         76.07         98.79         4.48 o                         
  -3   3   9         37.57         38.91         2.77 o                         
  -2   3   9        129.63        142.62         4.79 o                         
  -1   3   9         19.58         19.77         1.65 o                         
   0   3   9          0.33          0.79         0.76 o                         
   1   3   9        127.09        146.09         4.92 o                         
   2   3   9          0.71          1.33         0.69 o                         
   3   3   9         12.84         15.05         1.31 o                         
   4   3   9          4.67          6.30         0.87 o                         
 -11   4   9         49.08         44.04         1.72 o                         
 -10   4   9         23.67         22.24         1.32 o                         
  -9   4   9         25.70         18.56         2.03 o                         
  -8   4   9         81.29         88.29         5.20 o                         
  -7   4   9         42.36         44.26         3.53 o                         
  -6   4   9         50.63         45.81         2.84 o                         
  -5   4   9          1.80          1.38         0.95 o                         
  -4   4   9         45.08         42.65         3.05 o                         
  -3   4   9        187.44        212.78         9.10 o                         
  -2   4   9          0.51          0.68         0.75 o                         
  -1   4   9          3.92          4.80         1.06 o                         
   0   4   9         55.23         46.33         3.13 o                         
   1   4   9         10.12          7.29         1.32 o                         
   2   4   9        168.53        164.61         4.79 o                         
   3   4   9          2.85          2.40         0.69 o                         
 -10   5   9         11.82         12.78         1.03 o                         
  -9   5   9          3.69          3.42         0.69 o                         
  -8   5   9         75.24         64.39         3.98 o                         
  -7   5   9          0.41         -0.57         0.88 o                         
  -6   5   9         23.34         15.48         1.72 o                         
  -5   5   9        116.14        125.20        10.54 o                         
  -4   5   9          0.01         -0.75         1.23 o                         
  -3   5   9        181.10        180.06         6.90 o                         
  -2   5   9         17.34         15.51         2.01 o                         
  -1   5   9          4.83          4.66         0.99 o                         
   0   5   9         14.05         13.45         1.39 o                         
   1   5   9          2.85          1.43         0.68 o                         
   2   5   9          3.73          2.72         0.93 o                         
  -9   6   9         32.84         29.62         1.81 o                         
  -8   6   9         25.22         23.00         1.45 o                         
  -7   6   9          0.07          0.33         0.79 o                         
  -6   6   9        155.21        157.38         4.83 o                         
  -5   6   9         46.42         45.41         2.23 o                         
  -4   6   9          0.14         -0.08         0.65 o                         
  -3   6   9          1.57          2.15         0.89 o                         
  -2   6   9         26.16         24.74         2.09 o                         
  -1   6   9         23.17         19.22         2.52 o                         
   0   6   9         52.76         48.44         8.15 o                         
  -6   7   9         52.59         44.23         3.59 o                         
  -5   7   9         13.63         15.54         1.87 o                         
  -4   7   9         87.18         80.59         2.76 o                         
  -3   7   9         24.09         18.66         2.82 o                         
  -2   7   9         82.23         56.85         4.28 o                         
 -11   0  10         20.09         18.71         1.33 o                         
 -10   0  10         31.54         32.31         3.27 o                         
  -9   0  10         32.96         26.40         3.21 o                         
  -8   0  10        136.20        151.78         8.83 o                         
  -7   0  10         33.13         33.37         2.47 o                         
  -6   0  10        194.36        227.18         7.25 o                         
  -5   0  10          7.77          8.14         1.34 o                         
  -4   0  10         76.73         86.77         7.14 o                         
  -3   0  10        225.03        246.10         9.63 o                         
  -2   0  10        114.14        126.43         5.15 o                         
  -1   0  10          8.39          9.35         2.63 o                         
   0   0  10          0.19          0.43         1.33 o                         
   1   0  10        176.86        182.98        10.28 o                         
   2   0  10         50.94         48.92         3.07 o                         
 -11   1  10          7.79          7.27         0.67 o                         
 -10   1  10          4.35          4.65         0.69 o                         
  -9   1  10          7.29          6.70         1.21 o                         
  -8   1  10         52.73         58.23         4.70 o                         
  -7   1  10        143.66        160.02         4.00 o                         
  -6   1  10         31.90         33.38         1.99 o                         
  -5   1  10          0.29          0.42         0.71 o                         
  -4   1  10          7.39          8.22         1.47 o                         
  -3   1  10          7.49          6.19         1.14 o                         
  -2   1  10         42.60         42.18         2.04 o                         
  -1   1  10         36.12         35.61         3.35 o                         
   0   1  10          0.69          1.61         0.72 o                         
   1   1  10          5.23          3.93         0.77 o                         
   2   1  10         71.76         65.63         4.28 o                         
 -11   2  10          0.90          0.72         0.58 o                         
 -10   2  10         62.24         60.63         2.65 o                         
  -9   2  10          1.44          1.39         0.64 o                         
  -8   2  10         49.41         53.80         3.63 o                         
  -7   2  10          0.14         -0.02         0.48 o                         
  -6   2  10          5.22          6.77         0.94 o                         
  -5   2  10        112.51        137.49         4.75 o                         
  -4   2  10          1.09          1.57         0.83 o                         
  -3   2  10         15.01         18.48         1.68 o                         
  -2   2  10         33.15         35.52         2.15 o                         
  -1   2  10          4.54          3.43         0.84 o                         
   0   2  10         50.71         49.13         2.90 o                         
   1   2  10          6.09          4.69         0.92 o                         
 -10   3  10         61.23         55.36         2.13 o                         
  -9   3  10          7.77          9.52         1.15 o                         
  -8   3  10         12.98         11.26         1.58 o                         
  -7   3  10         20.51         18.72         1.38 o                         
  -6   3  10         87.05         90.81         4.24 o                         
  -5   3  10         10.48          5.96         1.12 o                         
  -4   3  10        107.44        115.04         5.99 o                         
  -3   3  10         17.76         16.02         1.20 o                         
  -2   3  10         10.17         11.29         1.00 o                         
  -1   3  10          0.19          0.38         0.58 o                         
   0   3  10          0.22         -0.37         0.58 o                         
   1   3  10         24.50         19.97         1.88 o                         
  -9   4  10          0.07         -0.17         0.37 o                         
  -8   4  10          2.60          2.92         1.05 o                         
  -7   4  10          0.37          0.94         0.60 o                         
  -6   4  10         58.37         52.58         3.15 o                         
  -5   4  10         24.15         25.48         2.27 o                         
  -4   4  10         67.38         72.41         3.74 o                         
  -3   4  10         19.60         21.46         2.21 o                         
  -2   4  10         28.57         29.57         1.97 o                         
  -1   4  10         55.26         47.32         3.15 o                         
   0   4  10          1.31          0.98         0.77 o                         
  -7   5  10          5.68          5.21         0.82 o                         
  -6   5  10         84.49         87.41         3.08 o                         
  -5   5  10         15.43         13.82         2.02 o                         
  -4   5  10        165.70        184.77         5.87 o                         
  -3   5  10          0.10         -0.28         0.71 o                         
  -2   5  10          0.26         -0.84         1.22 o                         
  -8   1  11         52.36         40.59         3.16 o                         
  -7   1  11          3.51          3.10         0.49 o                         
  -6   1  11          9.27         10.21         1.01 o                         
  -5   1  11          3.47          4.89         0.76 o                         
  -4   1  11        106.38        113.04         3.46 o                         
  -3   1  11         43.74         38.29         1.80 o                         
  -2   1  11         23.64         23.07         2.84 o                         
  -6   2  11         46.43         43.21         1.96 o                         
  -5   2  11          4.75          4.86         0.72 o                         
  -4   2  11          1.13          1.08         0.42 o                         
  -3   2  11          6.19          4.57         1.39 o                         
                                                                                
